# Supplementary material for: Dual RNA-seq reveals a type 6 secretion system-dependent blockage of TNF-α signaling and BicA as a Burkholderia pseudomallei virulence factor important during gastrointestinal infection
Source: Gut Microbes. 2022 Aug 19;14(1):2111950. doi: 10.1080/19490976.2022.2111950 (PMC9397134; doi:10.1080/19490976.2022.2111950)
Supplement: Supplemental Material [file KGMI_A_2111950_SM1562.zip › Supplemental transcriptional data.xlsx]

## Sheet: Delta_6hr.vs.WT_6hr
gene_id	ENSEMBL_id	baseMean	log2FoldChange	lfcSE	stat	pvalue	padj
Hypk	ENSRNOG00000015703	682.715	2.71694	0.263521	10.3101	6.34042e-25	1.01421e-20
Ywhaz	ENSRNOG00000008195	2196.89	1.97293	0.196684	10.0309	1.11456e-23	8.91426e-20
Stx6	ENSRNOG00000003402	815.101	1.30225	0.142121	9.16294	5.05027e-20	2.6928e-16
Anp32b	ENSRNOG00000009266	1142.77	2.42807	0.267484	9.07744	1.11161e-19	4.44532e-16
Rrbp1	ENSRNOG00000005958	1293.51	2.17784	0.245925	8.85574	8.31269e-19	1.94897e-15
Eif3a	ENSRNOG00000010117	4054.86	2.44417	0.275526	8.87095	7.25274e-19	1.94897e-15
Akap17a	ENSRNOG00000028211	197.943	1.95421	0.220743	8.85288	8.52889e-19	1.94897e-15
Rpl35	ENSRNOG00000014272	2601.73	1.98919	0.225484	8.82185	1.12579e-18	2.25102e-15
Pnn	ENSRNOG00000004061	360.726	2.85466	0.324722	8.79111	1.48086e-18	2.57196e-15
Lrrfip2	ENSRNOG00000021047	228.355	1.95324	0.222417	8.78186	1.60788e-18	2.57196e-15
Psmc5	ENSRNOG00000010038	441.382	2.13605	0.245338	8.70654	3.13282e-18	4.17605e-15
Ncl	ENSRNOG00000018273	6549.33	4.36974	0.50135	8.71594	2.88362e-18	4.17605e-15
Yeats4	ENSRNOG00000005689	121.066	2.53337	0.292335	8.66598	4.47636e-18	4.77691e-15
Myl12b	ENSRNOG00000015733	1258.92	-1.39952	0.161429	-8.66954	4.33877e-18	4.77691e-15
Trim28	ENSRNOG00000027487	2287.61	-1.1415	0.131723	-8.6659	4.47947e-18	4.77691e-15
Tpm3	ENSRNOG00000017441	2553.37	1.13176	0.131312	8.61886	6.76214e-18	6.55171e-15
Rps15a	ENSRNOG00000018320	4006.31	2.12801	0.246998	8.61551	6.96293e-18	6.55171e-15
Bccip	ENSRNOG00000018066	170.447	2.46455	0.287235	8.58028	9.46437e-18	8.41067e-15
Ddx46	ENSRNOG00000021637	841.055	2.27858	0.266632	8.54578	1.27677e-17	1.0749e-14
Clspn	ENSRNOG00000011332	119.694	2.85554	0.335101	8.52143	1.57594e-17	1.26043e-14
Eif5b	ENSRNOG00000023356	358.712	2.64331	0.311674	8.481	2.23264e-17	1.70064e-14
Ybx3	ENSRNOG00000005480	1244.37	-1.18404	0.140194	-8.44573	3.02158e-17	2.19696e-14
Ubtf	ENSRNOG00000020937	723.551	1.33097	0.158577	8.39323	4.72966e-17	3.28938e-14
Pak1ip1	ENSRNOG00000023799	378.639	1.28687	0.15553	8.2741	1.29429e-16	8.62644e-14
Ddx27	ENSRNOG00000008081	1213.3	1.46134	0.177127	8.25027	1.58038e-16	1.01119e-13
Aatf	ENSRNOG00000002778	277.363	1.85614	0.226695	8.18784	2.65964e-16	1.63629e-13
Tra2b	ENSRNOG00000001783	1002.09	1.37969	0.16921	8.15372	3.52889e-16	2.09067e-13
Hdac1	ENSRNOG00000009568	802.301	1.13616	0.140148	8.10684	5.19551e-16	2.96812e-13
Bms1	ENSRNOG00000006576	655.059	2.11189	0.261222	8.08468	6.23301e-16	3.43804e-13
Ackr3	ENSRNOG00000019622	1497.11	1.3216	0.163881	8.06441	7.35924e-16	3.92395e-13
Ifitm3	ENSRNOG00000015078	1123.47	-1.69538	0.211882	-8.00155	1.22867e-15	6.14183e-13
Htatsf1	ENSRNOG00000027761	333.914	3.06182	0.382628	8.00208	1.22331e-15	6.14183e-13
Mt-co3	ENSRNOG00000030700	15358.4	-1.52563	0.191486	-7.96733	1.62141e-15	7.85942e-13
Cenpb	ENSRNOG00000057284	237.05	1.41892	0.17835	7.95581	1.77958e-15	8.3724e-13
Hnrnpul2	ENSRNOG00000019507	968.396	2.00947	0.252893	7.94592	1.92749e-15	8.80918e-13
Zc3h18	ENSRNOG00000028501	716.317	1.43924	0.1814	7.93405	2.12108e-15	9.42468e-13
Psma2	ENSRNOG00000049920	513.135	1.22492	0.154594	7.92348	2.30962e-15	9.98506e-13
Fam98a	ENSRNOG00000030328	248.533	1.64988	0.208937	7.89653	2.86785e-15	1.20721e-12
Eef1a1	ENSRNOG00000009439	12791.1	1.4178	0.179793	7.88576	3.12624e-15	1.28224e-12
Tcp1	ENSRNOG00000014160	2161.3	2.07182	0.263656	7.85804	3.90184e-15	1.56035e-12
Cdk11b	ENSRNOG00000017213	324.214	2.48148	0.316668	7.83621	4.64332e-15	1.81158e-12
Rps3a	ENSRNOG00000011893	459.166	-1.94992	0.249431	-7.81747	5.38937e-15	2.05258e-12
Hirip3	ENSRNOG00000029061	333.166	2.22243	0.284418	7.81394	5.5427e-15	2.06189e-12
Zc3h13	ENSRNOG00000011237	237.649	2.59287	0.332692	7.79361	6.51227e-15	2.36751e-12
Ppp1r8	ENSRNOG00000059550	266.466	1.58596	0.203759	7.78348	7.05545e-15	2.50798e-12
Lcn2	ENSRNOG00000013973	498.585	-1.70823	0.219834	-7.77054	7.81532e-15	2.71769e-12
Akap12	ENSRNOG00000019549	223.099	2.21845	0.286709	7.73764	1.01275e-14	3.44681e-12
Sbds	ENSRNOG00000000888	233.035	2.22303	0.290094	7.66314	1.81438e-14	6.04642e-12
Rexo4	ENSRNOG00000027867	647.106	1.4228	0.186017	7.64875	2.02942e-14	6.62502e-12
Ube2j2	ENSRNOG00000019749	302.949	1.39105	0.184554	7.53735	4.79631e-14	1.53444e-11
Zmat2	ENSRNOG00000016016	540.437	1.75187	0.234174	7.48107	7.37192e-14	2.26772e-11
Fam32a	ENSRNOG00000039528	618.507	1.16497	0.155722	7.48111	7.36995e-14	2.26772e-11
Srsf2	ENSRNOG00000000248	1387.36	-1.25284	0.167594	-7.47546	7.69329e-14	2.32192e-11
Dnajc2	ENSRNOG00000012392	519.046	2.79286	0.375135	7.44493	9.69989e-14	2.82108e-11
Safb	ENSRNOG00000050543	359.138	2.00503	0.269263	7.44638	9.59346e-14	2.82108e-11
Anp32e	ENSRNOG00000021168	622.834	2.25351	0.305063	7.38701	1.50171e-13	4.28952e-11
Cdc37	ENSRNOG00000033426	1748.92	0.983272	0.133238	7.37981	1.58514e-13	4.4484e-11
Ppig	ENSRNOG00000007673	951.057	2.73984	0.372048	7.3642	1.78207e-13	4.91483e-11
Esf1	ENSRNOG00000004777	443.994	2.27303	0.309164	7.35219	1.94992e-13	5.28659e-11
Snrnp70	ENSRNOG00000020763	942.731	1.30403	0.177541	7.34496	2.05827e-13	5.48736e-11
Incenp	ENSRNOG00000032929	590.61	1.61201	0.219706	7.33713	2.18225e-13	5.7225e-11
Hnrnpa2b1	ENSRNOG00000011175	2473.38	1.81571	0.247735	7.32924	2.31454e-13	5.97152e-11
Cdc45	ENSRNOG00000050071	298.853	1.72619	0.236091	7.31156	2.64061e-13	6.70464e-11
Smc3	ENSRNOG00000014173	1191.04	2.31564	0.31853	7.26978	3.60068e-13	8.99946e-11
Uaca	ENSRNOG00000012868	217.625	1.45931	0.20113	7.25554	4.00053e-13	9.845e-11
Col5a2	ENSRNOG00000003736	2956.87	1.53627	0.212014	7.24607	4.29028e-13	1.03981e-10
Tceal3	ENSRNOG00000049020	80.274	2.67149	0.372751	7.16694	7.66926e-13	1.83101e-10
AABR07043748.1	ENSRNOG00000046621	33.9212	3.7174	0.520106	7.14739	8.8442e-13	2.08047e-10
Gpatch11	ENSRNOG00000025317	392.646	1.59759	0.223948	7.13375	9.76737e-13	2.26433e-10
Pdap1	ENSRNOG00000000990	379.09	1.82702	0.256587	7.12048	1.07556e-12	2.4578e-10
Cdr2	ENSRNOG00000017260	181.135	1.39026	0.19581	7.10006	1.247e-12	2.80943e-10
Dnajc21	ENSRNOG00000017876	182.281	2.06452	0.293409	7.03633	1.97363e-12	4.38475e-10
Cactin	ENSRNOG00000039852	255.765	1.36023	0.193698	7.02242	2.18055e-12	4.77809e-10
Hdgfl2	ENSRNOG00000049142	524.756	1.40344	0.200836	6.98799	2.78856e-12	6.0278e-10
Fam162a	ENSRNOG00000002255	337.037	1.25729	0.180317	6.97268	3.10965e-12	6.45999e-10
Laptm4a	ENSRNOG00000006865	1095.98	1.11936	0.160523	6.97318	3.0985e-12	6.45999e-10
Gnai3	ENSRNOG00000019465	842.461	1.70508	0.244518	6.97324	3.09732e-12	6.45999e-10
Dhps	ENSRNOG00000004219	222.115	1.97012	0.283027	6.9609	3.38117e-12	6.934e-10
Nsrp1	ENSRNOG00000022502	285.849	3.01638	0.438133	6.88463	5.79396e-12	1.17317e-09
Tmem11	ENSRNOG00000005377	205.777	1.26459	0.184566	6.85168	7.29888e-12	1.44139e-09
Ube2c	ENSRNOG00000015131	325.799	-1.68214	0.245454	-6.85319	7.22193e-12	1.44139e-09
S100a11	ENSRNOG00000010105	3692.06	-1.89795	0.278995	-6.80282	1.02594e-11	2.00133e-09
Stip1	ENSRNOG00000021164	2513.76	1.09081	0.161036	6.77373	1.25503e-11	2.41873e-09
Zyx	ENSRNOG00000017354	924.866	-1.64969	0.244709	-6.74144	1.56828e-11	2.96479e-09
Ube2k	ENSRNOG00000027088	572.38	1.11859	0.165944	6.74078	1.57544e-11	2.96479e-09
Psmc3	ENSRNOG00000011414	1590.26	0.957123	0.14481	6.60951	3.85587e-11	7.17192e-09
Cks2	ENSRNOG00000014130	505.589	-1.09938	0.166599	-6.59898	4.13991e-11	7.61172e-09
Ssbp3	ENSRNOG00000007920	276.662	-1.15962	0.179074	-6.47566	9.43978e-11	1.71589e-08
Ccar1	ENSRNOG00000000397	607.682	2.23208	0.344907	6.47153	9.70143e-11	1.74144e-08
Hnrnpu	ENSRNOG00000033790	4134.85	1.55732	0.240698	6.47003	9.79803e-11	1.74144e-08
Tecr	ENSRNOG00000021808	320.986	1.45044	0.224719	6.45446	1.08605e-10	1.90906e-08
Las1l	ENSRNOG00000021748	206.945	1.54223	0.240025	6.42529	1.31618e-10	2.28843e-08
Hars1	ENSRNOG00000028105	625.165	0.772942	0.120445	6.41741	1.38616e-10	2.3842e-08
Sod1	ENSRNOG00000002115	1379.4	1.30809	0.204863	6.38521	1.71167e-10	2.91275e-08
Tsg101	ENSRNOG00000013381	784.627	1.10112	0.172637	6.37824	1.79137e-10	3.0163e-08
Psmc2	ENSRNOG00000012026	1208.72	0.942005	0.148414	6.34715	2.19335e-10	3.65467e-08
Egr1	ENSRNOG00000019422	1354.96	-1.32477	0.208917	-6.34112	2.28101e-10	3.76155e-08
Cenpe	ENSRNOG00000009339	980.358	2.12389	0.335092	6.33822	2.32429e-10	3.79382e-08
Pacsin2	ENSRNOG00000009756	425.155	1.1262	0.178068	6.32457	2.53935e-10	4.10298e-08
Prpf31	ENSRNOG00000061039	437.412	0.974068	0.15408	6.32185	2.58453e-10	4.13422e-08
Mt-co1	ENSRNOG00000034234	109602	-1.27212	0.201946	-6.29932	2.98955e-10	4.73473e-08
Kmt5a	ENSRNOG00000001062	692.552	1.24205	0.197902	6.27605	3.47272e-10	5.44604e-08
Tpm4	ENSRNOG00000015496	4802.88	1.03477	0.165861	6.23878	4.41002e-10	6.8488e-08
Myh11	ENSRNOG00000057880	161.086	1.70046	0.275224	6.17846	6.473e-10	9.95598e-08
Rbbp6	ENSRNOG00000012806	798.052	1.78465	0.288963	6.17603	6.57341e-10	1.00141e-07
Wdr55	ENSRNOG00000017251	878.842	1.52585	0.249093	6.12564	9.03193e-10	1.36297e-07
Myadm	ENSRNOG00000053450	2030.9	-1.2065	0.197012	-6.12396	9.12794e-10	1.36458e-07
Eif1	ENSRNOG00000033765	648.054	-0.856524	0.140019	-6.11719	9.52394e-10	1.4106e-07
Golgb1	ENSRNOG00000030314	481.099	1.7616	0.288521	6.10561	1.02406e-09	1.50284e-07
Sltm	ENSRNOG00000054446	808.153	2.10938	0.346647	6.08511	1.16409e-09	1.6928e-07
Ppp1r14c	ENSRNOG00000016368	388.596	1.12461	0.185125	6.07487	1.24089e-09	1.78822e-07
Smc1a	ENSRNOG00000003139	693.345	2.08034	0.342877	6.0673	1.30081e-09	1.85784e-07
Sart1	ENSRNOG00000020475	720.73	1.45366	0.240355	6.04797	1.46678e-09	2.07634e-07
Scd2	ENSRNOG00000046005	12952.1	1.24454	0.206148	6.03713	1.56875e-09	2.2012e-07
Hspa4	ENSRNOG00000016596	1870.92	1.66233	0.275949	6.02404	1.70119e-09	2.36628e-07
AC127920.1	ENSRNOG00000008664	66.6433	3.33193	0.554198	6.01216	1.83067e-09	2.52443e-07
Nampt	ENSRNOG00000009754	568.254	1.34745	0.224429	6.00389	1.92646e-09	2.63382e-07
Parp1	ENSRNOG00000003084	836.263	1.08598	0.181246	5.99175	2.07595e-09	2.81414e-07
Baz1b	ENSRNOG00000001453	1464.07	1.70702	0.285629	5.97638	2.28154e-09	3.06685e-07
Ccdc80	ENSRNOG00000002052	9438.61	1.20849	0.202278	5.97442	2.30909e-09	3.07801e-07
Gcsh	ENSRNOG00000011535	201.087	1.47721	0.247762	5.96221	2.48853e-09	3.28979e-07
Rbpms	ENSRNOG00000013328	181.417	-1.35359	0.227116	-5.95988	2.5242e-09	3.30959e-07
Aldh7a1	ENSRNOG00000014645	626.3	0.915675	0.15389	5.95018	2.67848e-09	3.48333e-07
Pcnp	ENSRNOG00000028411	769.422	1.56112	0.262717	5.94222	2.81194e-09	3.6274e-07
Hk2	ENSRNOG00000006116	861.153	1.58409	0.266819	5.93694	2.90397e-09	3.71615e-07
LOC100359922	ENSRNOG00000006283	307.876	1.3778	0.232418	5.92812	3.06422e-09	3.8901e-07
Cep128	ENSRNOG00000003908	244.565	1.81673	0.306684	5.9238	3.14589e-09	3.96233e-07
Timp1	ENSRNOG00000010208	3284.36	-1.25747	0.21265	-5.91333	3.35252e-09	4.1896e-07
Luc7l3	ENSRNOG00000002835	446.408	2.40949	0.407662	5.91051	3.41043e-09	4.22894e-07
Chaf1a	ENSRNOG00000046479	433.901	1.01274	0.171977	5.88879	3.89039e-09	4.78697e-07
Nefh	ENSRNOG00000008716	470.347	1.37618	0.234951	5.85729	4.70484e-09	5.74493e-07
Clptm1l	ENSRNOG00000016923	474.78	-1.04044	0.178506	-5.82864	5.58819e-09	6.77187e-07
Dusp6	ENSRNOG00000023896	1246.87	-0.935421	0.16087	-5.81477	6.07165e-09	7.30242e-07
Ctr9	ENSRNOG00000017195	758.345	1.15963	0.19978	5.80453	6.45453e-09	7.70497e-07
Stmn1	ENSRNOG00000016810	325.223	1.87453	0.323788	5.78937	7.06498e-09	8.30967e-07
Ybx1	ENSRNOG00000023786	1799.1	1.00696	0.173909	5.79015	7.03239e-09	8.30967e-07
Znhit6	ENSRNOG00000030049	102.818	2.10143	0.363125	5.78708	7.16223e-09	8.36256e-07
Mt2A	ENSRNOG00000043098	143.918	-1.75274	0.303219	-5.78044	7.4506e-09	8.63621e-07
Rbm25l1	ENSRNOG00000002871	325.241	1.86839	0.323666	5.77258	7.80653e-09	8.98369e-07
Srek1	ENSRNOG00000032735	326.801	1.94848	0.338222	5.76095	8.36413e-09	9.55662e-07
Leo1	ENSRNOG00000010116	448.352	1.4305	0.248532	5.75577	8.62458e-09	9.78431e-07
Larp7	ENSRNOG00000048989	232.71	2.25381	0.392271	5.74554	9.16261e-09	1.03215e-06
Rtca	ENSRNOG00000014575	315.728	1.06609	0.186257	5.72376	1.0419e-08	1.16547e-06
Cacng7	ENSRNOG00000056257	90.6818	-1.50344	0.26317	-5.7128	1.11129e-08	1.23446e-06
Serf2	ENSRNOG00000015277	1455.34	1.29434	0.226671	5.71022	1.12827e-08	1.24468e-06
Atp6v0c	ENSRNOG00000006542	1121.28	-1.5647	0.274112	-5.70825	1.14146e-08	1.2506e-06
Ly6e	ENSRNOG00000007091	530.159	-1.32539	0.232678	-5.69624	1.22476e-08	1.33273e-06
Acat1	ENSRNOG00000007862	276.048	1.13196	0.198838	5.69286	1.24927e-08	1.35023e-06
Ndufa3	ENSRNOG00000060293	87.6505	-1.76007	0.309302	-5.69045	1.26702e-08	1.36022e-06
Ftsj3	ENSRNOG00000009857	877.271	0.938797	0.165653	5.66723	1.45124e-08	1.5476e-06
Morf4l2	ENSRNOG00000002389	1644.07	1.33249	0.235333	5.66215	1.49484e-08	1.58354e-06
Rpf2	ENSRNOG00000000587	450.764	1.66477	0.294304	5.65665	1.54356e-08	1.62439e-06
Nfu1	ENSRNOG00000018410	278.588	1.34325	0.23765	5.65221	1.58396e-08	1.65602e-06
Col3a1	ENSRNOG00000003357	10815.5	1.15256	0.204711	5.63017	1.80035e-08	1.84605e-06
Lrrc59	ENSRNOG00000003524	1681.32	0.900137	0.15987	5.63044	1.79753e-08	1.84605e-06
Upf3a	ENSRNOG00000017397	245.686	1.71802	0.305114	5.63075	1.79424e-08	1.84605e-06
Pla2g2a	ENSRNOG00000016945	2674.4	-1.06742	0.19	-5.61802	1.93159e-08	1.96801e-06
Rnaseh2b	ENSRNOG00000009192	110.474	2.15258	0.386766	5.56558	2.61289e-08	2.6453e-06
Tpbg	ENSRNOG00000010694	714.146	-0.826194	0.148544	-5.56194	2.66785e-08	2.68396e-06
Pdia4	ENSRNOG00000006228	3284.18	0.697979	0.125597	5.55727	2.74025e-08	2.73957e-06
F2r	ENSRNOG00000048043	621.447	-1.11718	0.201311	-5.54953	2.86433e-08	2.84583e-06
Cpsf4	ENSRNOG00000000985	157.229	1.164	0.209843	5.54701	2.90598e-08	2.86939e-06
Evpl	ENSRNOG00000009343	69.0729	2.06121	0.371949	5.54164	2.99647e-08	2.94059e-06
Ints13	ENSRNOG00000001808	528.542	1.48509	0.268161	5.53806	3.0584e-08	2.98306e-06
Emc3	ENSRNOG00000009934	294.312	0.847822	0.153838	5.51112	3.56558e-08	3.45666e-06
Tmod3	ENSRNOG00000032436	747.481	1.60098	0.290561	5.50996	3.58913e-08	3.45853e-06
LOC294154	ENSRNOG00000038883	543.757	-0.813715	0.148277	-5.48781	4.06943e-08	3.89788e-06
Itsn1	ENSRNOG00000002001	391.768	1.11511	0.203573	5.47769	4.30922e-08	4.10299e-06
Jdp2	ENSRNOG00000008224	88.1925	1.81873	0.332537	5.46927	4.51889e-08	4.25506e-06
Polr1a	ENSRNOG00000009545	408.825	0.990577	0.181121	5.46914	4.52213e-08	4.25506e-06
Hspd1	ENSRNOG00000014525	1545.89	1.54032	0.281801	5.46598	4.60343e-08	4.28705e-06
Mt-nd1	ENSRNOG00000030644	25109.3	-1.38564	0.253514	-5.46574	4.60973e-08	4.28705e-06
Rad51ap1	ENSRNOG00000059878	132.249	1.5343	0.280839	5.46329	4.67394e-08	4.32164e-06
Dnaja3	ENSRNOG00000003855	368.496	1.00085	0.183477	5.45489	4.90044e-08	4.50502e-06
Emp1	ENSRNOG00000008676	1576.08	0.930241	0.170718	5.44899	5.06559e-08	4.63024e-06
Sart3	ENSRNOG00000000702	302.716	0.955076	0.175551	5.44046	5.31427e-08	4.82994e-06
Odf2	ENSRNOG00000014584	608.704	1.16958	0.215077	5.43796	5.38926e-08	4.87043e-06
Ubb	ENSRNOG00000042271	298.678	-1.92006	0.354857	-5.4108	6.27436e-08	5.63846e-06
Nop58	ENSRNOG00000016486	1195.25	1.27304	0.235842	5.39787	6.74357e-08	6.02626e-06
Myh10	ENSRNOG00000002886	1571.22	1.5054	0.278941	5.39686	6.78159e-08	6.02657e-06
Smarcc1	ENSRNOG00000020804	1440.83	1.28265	0.237791	5.39403	6.88936e-08	6.08852e-06
Pdcd11	ENSRNOG00000020304	1476.74	1.02096	0.189323	5.3927	6.94071e-08	6.1002e-06
Ppp1r9b	ENSRNOG00000052113	603.002	1.18313	0.219677	5.38578	7.21303e-08	6.30489e-06
Ddrgk1	ENSRNOG00000021232	261.748	1.40457	0.261775	5.36558	8.06891e-08	6.97945e-06
AC134224.1	ENSRNOG00000062127	8652.59	1.81653	0.338557	5.36551	8.072e-08	6.97945e-06
Ei24	ENSRNOG00000030391	358.557	1.01165	0.188627	5.36321	8.17567e-08	7.02596e-06
Bclaf1	ENSRNOG00000058050	1716.16	1.35582	0.25284	5.36237	8.21364e-08	7.02596e-06
Dnaja1	ENSRNOG00000007029	2038.27	1.50779	0.281697	5.3525	8.67477e-08	7.37489e-06
Rbm6	ENSRNOG00000018333	595.873	1.04887	0.195988	5.35169	8.71376e-08	7.37489e-06
Cep250	ENSRNOG00000019340	554.436	1.54462	0.288992	5.34488	9.04794e-08	7.61742e-06
Mrps15	ENSRNOG00000008279	396.966	-0.708036	0.132509	-5.34331	9.12622e-08	7.64309e-06
Man2b1	ENSRNOG00000023910	1077.44	1.20879	0.227151	5.32152	1.02904e-07	8.57318e-06
Rac1	ENSRNOG00000001068	1465.99	-0.71063	0.133795	-5.31132	1.08834e-07	9.02028e-06
Pcnt	ENSRNOG00000001276	153.435	1.27304	0.240194	5.30005	1.15771e-07	9.54574e-06
Dnajc7	ENSRNOG00000017781	652.027	1.06538	0.201196	5.29522	1.1887e-07	9.75101e-06
Utp3	ENSRNOG00000003599	245.27	1.26851	0.239717	5.29168	1.21199e-07	9.8913e-06
Hadhb	ENSRNOG00000010800	352.847	-0.844121	0.159625	-5.28815	1.23561e-07	1.00329e-05
Trak2	ENSRNOG00000010881	311.537	1.14303	0.21656	5.27814	1.30505e-07	1.05432e-05
Hspb6	ENSRNOG00000020922	134.621	-1.54887	0.293961	-5.26896	1.372e-07	1.10284e-05
Ell2	ENSRNOG00000027089	312.674	1.32316	0.252166	5.24717	1.54453e-07	1.23532e-05
Sfpq	ENSRNOG00000058461	1432.84	1.2868	0.24652	5.21987	1.79053e-07	1.42494e-05
Sdha	ENSRNOG00000013331	1042.22	0.816996	0.157016	5.20328	1.95804e-07	1.55054e-05
Blvra	ENSRNOG00000011778	85.8299	1.61331	0.311616	5.17723	2.25204e-07	1.77456e-05
Ktn1	ENSRNOG00000012255	1707.21	1.5687	0.303595	5.16709	2.37761e-07	1.86433e-05
Mapkapk2	ENSRNOG00000004726	915.752	-0.87467	0.169729	-5.15335	2.55875e-07	1.99657e-05
Fth1	ENSRNOG00000022619	3583.67	-1.0151	0.197598	-5.13718	2.78896e-07	2.16564e-05
Ecm1	ENSRNOG00000021166	174.051	-1.26406	0.246895	-5.11981	3.05848e-07	2.36345e-05
Cwc27	ENSRNOG00000013252	215.786	1.74139	0.340619	5.11241	3.18067e-07	2.44606e-05
Mcm3	ENSRNOG00000012543	1372.66	0.753846	0.147599	5.1074	3.2663e-07	2.49989e-05
Plaa	ENSRNOG00000007753	793.96	1.03769	0.204027	5.08604	3.65615e-07	2.78494e-05
Nop2	ENSRNOG00000018453	535.689	0.939196	0.185725	5.05691	4.26109e-07	3.23035e-05
Exosc2	ENSRNOG00000009245	330.119	1.43586	0.285168	5.03513	4.77531e-07	3.6031e-05
Fahd1	ENSRNOG00000014727	136.69	1.36765	0.271806	5.03173	4.86069e-07	3.64165e-05
AC134224.2	ENSRNOG00000062155	4782.47	0.689673	0.137077	5.03129	4.87193e-07	3.64165e-05
Akap9	ENSRNOG00000026319	576.812	1.52885	0.304321	5.02381	5.06575e-07	3.75147e-05
Hmgn3	ENSRNOG00000031032	348.758	1.25385	0.249555	5.02435	5.05141e-07	3.75147e-05
Anxa5	ENSRNOG00000014453	1187.18	0.620207	0.123477	5.02287	5.0905e-07	3.75242e-05
Ppp6r1	ENSRNOG00000018090	569.235	0.815136	0.162941	5.00264	5.65494e-07	4.14938e-05
Gdi2	ENSRNOG00000018091	911.649	1.03311	0.206761	4.99666	5.83318e-07	4.26062e-05
Txnrd1	ENSRNOG00000009088	1310.87	1.31915	0.264462	4.98806	6.09883e-07	4.4344e-05
Dad1	ENSRNOG00000009090	369.145	-1.32717	0.266342	-4.98296	6.26196e-07	4.512e-05
Oxct1	ENSRNOG00000043094	266.769	1.33146	0.267177	4.98343	6.24666e-07	4.512e-05
Phrf1	ENSRNOG00000017299	802.336	1.11306	0.224033	4.96827	6.75532e-07	4.84565e-05
Stk3	ENSRNOG00000011278	317.921	1.08258	0.218087	4.96401	6.90529e-07	4.93112e-05
Ttf2	ENSRNOG00000057761	105.022	1.30219	0.263367	4.9444	7.63801e-07	5.43012e-05
Alg11	ENSRNOG00000012841	162.349	1.20499	0.244428	4.92985	8.22935e-07	5.79897e-05
Polr3gl	ENSRNOG00000021209	59.931	2.22933	0.452163	4.93036	8.20784e-07	5.79897e-05
Enah	ENSRNOG00000031934	1048.38	1.0329	0.209698	4.92563	8.40881e-07	5.89944e-05
Ninl	ENSRNOG00000027747	678.289	0.992236	0.201544	4.92317	8.51517e-07	5.94797e-05
Luc7l2	ENSRNOG00000006001	993.092	1.44696	0.294068	4.9205	8.63251e-07	6.00372e-05
Rbm28	ENSRNOG00000005468	255.442	0.964946	0.196273	4.91635	8.81743e-07	6.10579e-05
Rnd3	ENSRNOG00000004624	743.997	1.21672	0.247888	4.90834	9.18512e-07	6.33298e-05
Ckap4	ENSRNOG00000008016	1597.93	0.83827	0.17112	4.89872	9.64614e-07	6.59483e-05
Trmt10c	ENSRNOG00000039567	234.402	1.48115	0.302355	4.8987	9.64735e-07	6.59483e-05
Nars1	ENSRNOG00000017852	1413.07	1.15968	0.23711	4.89087	1.00389e-06	6.80436e-05
Chd4	ENSRNOG00000018309	3101.86	1.01437	0.20739	4.89114	1.00252e-06	6.80436e-05
Acin1	ENSRNOG00000013533	1234.38	1.15547	0.2363	4.88984	1.0092e-06	6.81149e-05
Zfp36	ENSRNOG00000058388	230.525	-1.524	0.311819	-4.88746	1.02146e-06	6.86525e-05
Lamtor2	ENSRNOG00000019908	175.22	1.37399	0.281545	4.88017	1.05997e-06	7.09423e-05
Nop14	ENSRNOG00000012147	739.732	0.84601	0.173655	4.87179	1.10594e-06	7.37112e-05
Pnisr	ENSRNOG00000008782	415.793	1.49806	0.307768	4.8675	1.13022e-06	7.50163e-05
Trmt6	ENSRNOG00000021270	389.09	1.45144	0.298501	4.86243	1.15955e-06	7.633e-05
Tnfaip3	ENSRNOG00000049517	2984.94	-0.976234	0.200748	-4.86297	1.15636e-06	7.633e-05
Cspp1	ENSRNOG00000021718	329.357	1.47711	0.304568	4.84986	1.23547e-06	8.0994e-05
Tnnt2	ENSRNOG00000033734	25.7418	2.50246	0.516102	4.84877	1.2423e-06	8.11097e-05
Hnrnpa3	ENSRNOG00000052968	1347.41	1.31554	0.272227	4.83251	1.34819e-06	8.76655e-05
Spdl1	ENSRNOG00000007292	148.83	1.58402	0.328023	4.82901	1.37215e-06	8.88621e-05
Gna11	ENSRNOG00000005446	154.941	-1.51035	0.31535	-4.78945	1.67237e-06	0.000107868
Idh1	ENSRNOG00000015020	246.268	1.15456	0.241238	4.78598	1.70158e-06	0.000108874
Upf3b	ENSRNOG00000039994	307.237	1.80651	0.377432	4.78632	1.69864e-06	0.000108874
Taf12	ENSRNOG00000048288	231.978	0.862644	0.18048	4.77973	1.75528e-06	0.000111863
Ube2l3	ENSRNOG00000001862	1249.64	-0.63113	0.132285	-4.771	1.83318e-06	0.000116363
Pfdn2	ENSRNOG00000003983	109.101	1.2654	0.265358	4.76867	1.85443e-06	0.000117247
Pttg1	ENSRNOG00000003802	168.161	-1.28945	0.270592	-4.76528	1.88595e-06	0.00011877
Rbm19	ENSRNOG00000001397	202.339	1.07919	0.226992	4.7543	1.99135e-06	0.000124916
Hsd17b4	ENSRNOG00000015840	267.309	1.03157	0.217042	4.75288	2.00541e-06	0.000125307
Cald1	ENSRNOG00000010233	2418.65	1.08001	0.227357	4.75029	2.03124e-06	0.000126427
Actr10	ENSRNOG00000007504	274.89	0.93218	0.19656	4.74247	2.11129e-06	0.000130564
Tmem230	ENSRNOG00000021263	232.309	-0.856684	0.180681	-4.74143	2.12219e-06	0.000130564
Fabp5	ENSRNOG00000049075	739.024	1.1152	0.235165	4.74219	2.11423e-06	0.000130564
Marcks	ENSRNOG00000000579	567.613	1.3986	0.295412	4.73442	2.19679e-06	0.000134635
Washc3	ENSRNOG00000005102	106.785	1.67584	0.354538	4.72682	2.28064e-06	0.000139241
Blzf1	ENSRNOG00000002884	62.7234	1.29318	0.273763	4.72372	2.31568e-06	0.00013987
Commd10	ENSRNOG00000003958	124.421	1.30543	0.276364	4.72359	2.31718e-06	0.00013987
Sdf4	ENSRNOG00000019981	847.696	0.598808	0.126749	4.72436	2.30842e-06	0.00013987
Wdr60	ENSRNOG00000004520	66.7684	2.1281	0.450847	4.72023	2.35578e-06	0.000141666
Arid4a	ENSRNOG00000026239	214.373	1.97817	0.421138	4.69722	2.6373e-06	0.000156826
P4hb	ENSRNOG00000036689	12908.9	0.659301	0.140352	4.69748	2.63387e-06	0.000156826
Bod1l1	ENSRNOG00000050437	648.806	1.60922	0.34254	4.6979	2.62856e-06	0.000156826
Ccdc9	ENSRNOG00000048848	90.8783	2.06766	0.441432	4.68399	2.81346e-06	0.000166682
Arvcf	ENSRNOG00000001888	80.6332	1.39031	0.297044	4.6805	2.86173e-06	0.000168458
Lonp1	ENSRNOG00000046502	732.089	0.880221	0.188069	4.6803	2.86451e-06	0.000168458
Slc1a3	ENSRNOG00000016163	375.7	0.858021	0.183362	4.67938	2.8775e-06	0.000168603
Ccdc47	ENSRNOG00000009006	674.747	1.34079	0.286997	4.67179	2.98585e-06	0.000174313
Lsm3	ENSRNOG00000008733	293.102	1.20249	0.257543	4.66909	3.0253e-06	0.000175974
Ndufs4	ENSRNOG00000011383	124.733	-1.0127	0.217037	-4.66604	3.07053e-06	0.000177958
Mrps31	ENSRNOG00000011839	149.42	1.35698	0.291141	4.6609	3.14836e-06	0.00018181
Gtf2b	ENSRNOG00000011135	194.49	1.02341	0.219619	4.65992	3.16325e-06	0.000182012
Eapp	ENSRNOG00000004509	117.216	1.09828	0.235841	4.65688	3.21045e-06	0.000184066
Slit3	ENSRNOG00000007377	398.696	-1.16234	0.249755	-4.65391	3.257e-06	0.000185406
Raver1	ENSRNOG00000020710	808.078	-1.23706	0.265786	-4.65436	3.2499e-06	0.000185406
Cops6	ENSRNOG00000001346	621.353	-0.591676	0.127447	-4.64253	3.44171e-06	0.000195042
Rnf20	ENSRNOG00000006087	471.575	1.33143	0.286823	4.64199	3.45066e-06	0.000195042
Psma7	ENSRNOG00000056853	302.63	1.07813	0.23235	4.64011	3.48217e-06	0.000196129
Kdelr2	ENSRNOG00000001083	786.572	-0.837364	0.180944	-4.62775	3.69661e-06	0.000207477
Rfc4	ENSRNOG00000001816	259.343	1.00426	0.217345	4.62058	3.82664e-06	0.000213279
Tars1	ENSRNOG00000019023	1300.84	0.515201	0.111494	4.62089	3.821e-06	0.000213279
Mfn1	ENSRNOG00000011057	682.554	1.32388	0.286598	4.61929	3.85046e-06	0.000213861
Ggct	ENSRNOG00000034084	158.61	1.47411	0.31922	4.61784	3.87755e-06	0.00021462
Kif3b	ENSRNOG00000010361	321.367	1.05404	0.228298	4.61694	3.89448e-06	0.000214814
AABR07066522.1	ENSRNOG00000049511	367.137	1.22318	0.265435	4.6082	4.06161e-06	0.000222498
Ntan1	ENSRNOG00000051382	95.9874	-1.20891	0.262301	-4.60887	4.04857e-06	0.000222498
Nuf2	ENSRNOG00000002711	487.561	1.48138	0.321617	4.60605	4.10392e-06	0.000223871
LOC100911361	ENSRNOG00000027006	251.414	1.59248	0.345777	4.60551	4.11465e-06	0.000223871
Ankrd12	ENSRNOG00000012733	211.371	2.06617	0.449645	4.59511	4.32516e-06	0.000233734
AABR07054370.1	ENSRNOG00000046585	160.005	1.46441	0.318684	4.59518	4.32382e-06	0.000233734
Rn5s	ENSRNOG00000050259	1506.48	3.39818	0.741675	4.58176	4.61083e-06	0.000247781
Pmepa1	ENSRNOG00000050404	655.05	-0.930113	0.203014	-4.58152	4.61607e-06	0.000247781
Dnajc3	ENSRNOG00000010352	1514.12	1.02609	0.224015	4.58045	4.63979e-06	0.000248221
Cltb	ENSRNOG00000017506	288.696	1.20512	0.263655	4.57083	4.85793e-06	0.000259025
Mnat1	ENSRNOG00000007267	295.622	0.920405	0.201699	4.56326	5.03646e-06	0.000267652
Abcf1	ENSRNOG00000000799	1449.73	0.765813	0.168016	4.55798	5.16489e-06	0.000273568
Ctdnep1	ENSRNOG00000017352	257.894	-0.855733	0.188064	-4.55023	5.35865e-06	0.000282894
Mt-co2	ENSRNOG00000030371	24198.7	-1.19142	0.261997	-4.54746	5.42983e-06	0.000285709
Chd3	ENSRNOG00000009722	552.736	0.930042	0.20463	4.545	5.49365e-06	0.000288119
Hmgxb4	ENSRNOG00000013878	151.578	1.30918	0.288274	4.54143	5.58744e-06	0.000291268
Psmc3ip	ENSRNOG00000020022	58.4684	1.72866	0.380651	4.54133	5.5901e-06	0.000291268
Col4a4	ENSRNOG00000014851	142.564	1.35169	0.298597	4.5268	5.98827e-06	0.000311001
Gmps	ENSRNOG00000051151	669.548	0.91001	0.201328	4.52003	6.18309e-06	0.00032008
Clu	ENSRNOG00000016460	2558.65	-0.673924	0.149315	-4.51345	6.3781e-06	0.000328052
AC128848.1	ENSRNOG00000025764	29.524	-2.49401	0.552502	-4.51404	6.36051e-06	0.000328052
Pabpn1	ENSRNOG00000042195	836.03	0.97647	0.216498	4.51029	6.47392e-06	0.000331913
Otud6b	ENSRNOG00000006636	1083.94	1.06262	0.235722	4.50794	6.54613e-06	0.000334543
Canx	ENSRNOG00000003343	5836.17	1.12342	0.249431	4.50391	6.67146e-06	0.000339862
Kif5b	ENSRNOG00000017466	640.592	1.20652	0.268116	4.49998	6.79593e-06	0.000345104
Nudt9	ENSRNOG00000002186	114.696	1.11165	0.247965	4.4831	7.35672e-06	0.000372399
Gripap1	ENSRNOG00000009071	259.545	0.947083	0.211603	4.47574	7.61456e-06	0.000383027
Atf7	ENSRNOG00000015269	190.271	-0.969108	0.216522	-4.47579	7.61302e-06	0.000383027
Cdc42ep2	ENSRNOG00000020904	523.711	-0.862021	0.192989	-4.46668	7.94432e-06	0.000398361
Hsd17b12	ENSRNOG00000009630	865.315	0.958863	0.214954	4.46079	8.16578e-06	0.000406915
Dsp	ENSRNOG00000013928	1296.44	1.38951	0.311484	4.46093	8.16058e-06	0.000406915
Gmfg	ENSRNOG00000019838	254.963	0.868847	0.194926	4.45732	8.29911e-06	0.000412275
Rpap3	ENSRNOG00000053405	185.362	1.39404	0.313054	4.45305	8.46574e-06	0.00041925
Traf3ip1	ENSRNOG00000024468	127.138	1.47016	0.330567	4.44739	8.69216e-06	0.000429135
Anp32a	ENSRNOG00000058484	36.6488	2.13187	0.479637	4.44477	8.79878e-06	0.000433062
Zfp91	ENSRNOG00000012524	609.757	1.21503	0.273797	4.4377	9.09242e-06	0.000446142
Cul4a	ENSRNOG00000019649	414.642	0.968304	0.218442	4.43277	9.30302e-06	0.00045508
Thumpd3	ENSRNOG00000006941	225.696	1.00129	0.226008	4.43032	9.40929e-06	0.00045748
Ccdc136	ENSRNOG00000007100	172.142	1.20447	0.271841	4.43079	9.38903e-06	0.00045748
Cwc25	ENSRNOG00000004091	108.423	1.29236	0.29191	4.42727	9.54343e-06	0.000461198
Map7d1	ENSRNOG00000010237	749.302	1.2751	0.287994	4.42751	9.53259e-06	0.000461198
Vps26a	ENSRNOG00000030683	447.558	1.23664	0.279792	4.41985	9.877e-06	0.000475881
AABR07005588.1	ENSRNOG00000014946	341.305	1.30796	0.296135	4.41675	1.00195e-05	0.000481296
Fxyd5	ENSRNOG00000021062	764.041	-0.801018	0.181457	-4.41436	1.01309e-05	0.000485191
AABR07063281.1	ENSRNOG00000057813	110.498	1.07609	0.243947	4.41117	1.02812e-05	0.000490922
Galnt1	ENSRNOG00000016207	747.224	0.910076	0.206557	4.40593	1.05329e-05	0.000501439
Snrnp48	ENSRNOG00000013756	100.702	1.49985	0.341019	4.39814	1.09182e-05	0.000518243
Lrrc8c	ENSRNOG00000002122	299.647	-0.784742	0.178518	-4.39586	1.10333e-05	0.000522157
Umps	ENSRNOG00000001797	188.096	1.05822	0.241023	4.39054	1.13067e-05	0.000533518
Gigyf2	ENSRNOG00000023577	265.023	1.07822	0.245674	4.38882	1.13969e-05	0.000536191
Lypd1	ENSRNOG00000003453	22.5846	2.36115	0.53904	4.38029	1.1852e-05	0.000555966
Tm9sf4	ENSRNOG00000009406	891.843	-0.559927	0.128026	-4.37355	1.22243e-05	0.000571755
Twf1	ENSRNOG00000022507	164.183	1.36743	0.313025	4.36845	1.25133e-05	0.000583566
Pum3	ENSRNOG00000012574	407.726	1.15915	0.265523	4.36554	1.26812e-05	0.000589675
Dbn1	ENSRNOG00000014170	1103.05	0.885614	0.202907	4.36462	1.27343e-05	0.00059043
Pacsin3	ENSRNOG00000014204	88.9666	1.56981	0.360434	4.35533	1.32869e-05	0.000614269
Il6	ENSRNOG00000010278	392.416	-1.41883	0.326162	-4.35007	1.36092e-05	0.000627356
Armcx4	ENSRNOG00000043128	273.406	1.1674	0.268421	4.34915	1.36668e-05	0.000628203
AABR07038948.2	ENSRNOG00000055020	36.7687	2.16674	0.498289	4.34837	1.37156e-05	0.000628636
Aimp1	ENSRNOG00000011384	86.0977	1.25495	0.288672	4.34731	1.37817e-05	0.000629863
Nptn	ENSRNOG00000009029	701.287	-0.765703	0.176271	-4.34389	1.39984e-05	0.000636834
Rbm17	ENSRNOG00000018767	418.722	0.965185	0.222206	4.34364	1.40138e-05	0.000636834
Ddx1	ENSRNOG00000006652	1503.26	1.02393	0.235855	4.34138	1.41592e-05	0.000641614
Zfp57	ENSRNOG00000022730	89.4334	1.13304	0.261333	4.33561	1.45353e-05	0.000656799
Mocs2	ENSRNOG00000056325	89.4404	1.19632	0.276172	4.33179	1.47904e-05	0.000666442
Rnf44	ENSRNOG00000017641	660.543	-0.923611	0.213935	-4.31725	1.57983e-05	0.000709857
Kif16b	ENSRNOG00000004951	212.924	1.01034	0.234196	4.31407	1.60276e-05	0.000718144
Hacd2	ENSRNOG00000038761	356.171	0.88516	0.205315	4.31123	1.62352e-05	0.000725416
Dusp8	ENSRNOG00000029394	145.373	-1.15989	0.269193	-4.30876	1.64171e-05	0.000731498
Actn1	ENSRNOG00000056756	2174.58	-0.749876	0.174062	-4.3081	1.64663e-05	0.000731651
Ehbp1l1	ENSRNOG00000056038	672.914	1.13297	0.263273	4.30341	1.68187e-05	0.00074524
Ndufa4	ENSRNOG00000005512	324.884	-1.03019	0.240042	-4.2917	1.7731e-05	0.000783494
Wiz	ENSRNOG00000006217	295.68	-1.04743	0.244321	-4.28713	1.81e-05	0.000797595
Rpl7l1	ENSRNOG00000016269	193.088	0.819069	0.191096	4.28617	1.81783e-05	0.000798845
Serp1	ENSRNOG00000011763	990.106	-0.636083	0.14848	-4.28395	1.83601e-05	0.000804627
Gnas	ENSRNOG00000047374	2001.52	-0.622864	0.14544	-4.28261	1.8471e-05	0.000807275
Cdca3	ENSRNOG00000015529	206.751	1.58964	0.371607	4.27775	1.88795e-05	0.000822877
Troap	ENSRNOG00000060703	278.301	-0.835367	0.195336	-4.27657	1.89799e-05	0.000825006
Ddx10	ENSRNOG00000012500	501.724	1.43753	0.336283	4.27477	1.91338e-05	0.000829444
Ctcf	ENSRNOG00000017674	718.352	0.925072	0.216601	4.27087	1.94713e-05	0.000841793
Nkapd1	ENSRNOG00000009958	200.649	1.55694	0.365623	4.25833	2.05958e-05	0.000888006
Pcna	ENSRNOG00000021264	1284.01	-0.752755	0.177129	-4.24975	2.14009e-05	0.000920239
Preb	ENSRNOG00000007141	310.446	0.825492	0.194306	4.24841	2.15294e-05	0.000921466
Fosl1	ENSRNOG00000020552	1104.71	-0.659933	0.155342	-4.24825	2.15446e-05	0.000921466
Snw1	ENSRNOG00000037998	368.64	1.36256	0.320987	4.2449	2.18694e-05	0.000932862
Prr13	ENSRNOG00000042094	1141.3	-0.93891	0.221411	-4.24057	2.22955e-05	0.000948508
Hmgcs1	ENSRNOG00000016552	2742.36	0.895528	0.211239	4.2394	2.24113e-05	0.000950906
Ccdc93	ENSRNOG00000002514	154.762	0.978012	0.230837	4.23682	2.2671e-05	0.000959378
Habp4	ENSRNOG00000019027	211.829	1.08945	0.257485	4.23112	2.32532e-05	0.000978836
5_8S_rRNA	ENSRNOG00000056784	27.176	3.26363	0.771277	4.23146	2.32179e-05	0.000978836
Gpnmb	ENSRNOG00000008816	1078.32	-0.71306	0.168584	-4.22969	2.34012e-05	0.000982481
Chd2	ENSRNOG00000012716	900.117	1.15289	0.272711	4.2275	2.36306e-05	0.000989518
AABR07065078.1	ENSRNOG00000002874	105.737	1.61679	0.382688	4.22483	2.39124e-05	0.00099825
Slc25a3	ENSRNOG00000008289	1227.6	-0.7504	0.177662	-4.22376	2.40264e-05	0.00099825
AABR07035787.1	ENSRNOG00000048277	399.395	1.16762	0.276428	4.22395	2.40053e-05	0.00099825
Ankrd11	ENSRNOG00000027906	723.293	1.0383	0.24588	4.22281	2.4128e-05	0.000999874
Nfyc	ENSRNOG00000010735	322.223	-0.951548	0.225824	-4.21367	2.51259e-05	0.00103854
Srsf11	ENSRNOG00000029592	737.696	1.26604	0.300612	4.21154	2.5364e-05	0.00104568
Aldh9a1	ENSRNOG00000004027	302.047	0.908576	0.215777	4.21073	2.54548e-05	0.00104672
Cntrl	ENSRNOG00000022015	245.249	1.47296	0.350604	4.20121	2.65494e-05	0.00108893
Tmem69	ENSRNOG00000029152	178.235	0.819719	0.195151	4.20043	2.66414e-05	0.00108991
Tomm34	ENSRNOG00000029799	340.104	-0.754144	0.180145	-4.18631	2.83528e-05	0.00115697
Rnf26	ENSRNOG00000007720	339.689	-0.829079	0.198117	-4.1848	2.85413e-05	0.00115875
Gpatch4	ENSRNOG00000018969	304.225	1.03777	0.247971	4.18504	2.8511e-05	0.00115875
Fip1l1	ENSRNOG00000002275	696.523	0.985027	0.23545	4.1836	2.86928e-05	0.00116195
Kat14	ENSRNOG00000007160	144.566	1.46405	0.350132	4.18144	2.89668e-05	0.00117008
Specc1l	ENSRNOG00000001303	370.151	0.888386	0.212614	4.17839	2.93579e-05	0.00118289
Zfp358	ENSRNOG00000000974	138.952	-1.05916	0.25361	-4.17633	2.9625e-05	0.00119066
Nrdc	ENSRNOG00000007111	378.972	1.34345	0.321827	4.17445	2.98706e-05	0.00119752
Prpf38b	ENSRNOG00000020438	176.442	1.38204	0.331362	4.17078	3.0356e-05	0.00121394
Sypl1	ENSRNOG00000009856	342.447	-0.712444	0.170884	-4.16917	3.05715e-05	0.00121951
Ucp2	ENSRNOG00000017854	1463.82	-1.25833	0.302073	-4.16563	3.10488e-05	0.00123547
Map1a	ENSRNOG00000014230	782.972	1.34836	0.324057	4.16089	3.17011e-05	0.00125829
Slk	ENSRNOG00000011339	1420.52	1.27182	0.305836	4.1585	3.20348e-05	0.00126839
Abhd14b	ENSRNOG00000012073	216.099	-0.866493	0.208535	-4.15514	3.25083e-05	0.00128396
Dnajc1	ENSRNOG00000000150	85.3114	1.4602	0.351785	4.15084	3.31259e-05	0.00129979
Ino80	ENSRNOG00000014483	369.708	0.775173	0.18676	4.15063	3.31566e-05	0.00129979
RGD1560341	ENSRNOG00000015772	139.364	1.48181	0.35715	4.14898	3.33966e-05	0.00129979
Dek	ENSRNOG00000016152	1243.78	1.51392	0.364861	4.14932	3.33467e-05	0.00129979
Ptpn22	ENSRNOG00000019614	9.66922	5.05699	1.21878	4.14924	3.33585e-05	0.00129979
Sin3a	ENSRNOG00000032254	608.637	0.707474	0.170504	4.14931	3.33486e-05	0.00129979
Rbms2	ENSRNOG00000003076	651.894	-0.59342	0.143249	-4.14258	3.43424e-05	0.00133335
Gnpnat1	ENSRNOG00000008641	181.641	0.994483	0.240134	4.14136	3.45251e-05	0.0013372
Sod3	ENSRNOG00000003869	372.828	-0.8662	0.209376	-4.13705	3.51796e-05	0.00135926
Calml4	ENSRNOG00000038202	109.708	1.32097	0.319809	4.13049	3.61998e-05	0.00139531
Ndufa9	ENSRNOG00000061684	450.806	0.954648	0.231275	4.12776	3.66314e-05	0.00140855
Btnl3	ENSRNOG00000039396	4.39717	6.39051	1.55028	4.12216	3.7533e-05	0.00143975
Hnrnpd	ENSRNOG00000002292	708.218	1.0638	0.258209	4.11994	3.78973e-05	0.00145025
Zfp703	ENSRNOG00000014199	132.461	-0.872897	0.211956	-4.11829	3.81688e-05	0.00145715
Gnl1	ENSRNOG00000000798	337.34	0.851056	0.206687	4.1176	3.82834e-05	0.00145716
Dkc1	ENSRNOG00000055562	540.917	1.2867	0.312517	4.11719	3.83512e-05	0.00145716
Fbh1	ENSRNOG00000018549	183.661	0.842977	0.204985	4.11238	3.91604e-05	0.00148438
Sdad1	ENSRNOG00000022229	137.631	1.07259	0.261071	4.10842	3.98376e-05	0.00150648
Thrap3	ENSRNOG00000009977	1014.61	0.876041	0.213278	4.10751	3.99949e-05	0.0015067
Mapk1ip1l	ENSRNOG00000011611	439.24	-0.776601	0.189078	-4.1073	4.00318e-05	0.0015067
Tpd52	ENSRNOG00000011441	303.212	0.800853	0.195165	4.10346	4.07011e-05	0.0015283
Cnot9	ENSRNOG00000016034	672.819	-0.560029	0.136607	-4.09957	4.13925e-05	0.00155062
Mllt6	ENSRNOG00000053285	239.687	1.41485	0.345439	4.09581	4.20693e-05	0.00157229
Cdk5rap2	ENSRNOG00000005788	481.199	0.884674	0.216127	4.0933	4.25268e-05	0.00158568
Gdf11	ENSRNOG00000007610	159.96	1.24332	0.303967	4.0903	4.3081e-05	0.00160261
Mospd3	ENSRNOG00000001396	185.103	-1.03217	0.252634	-4.08562	4.396e-05	0.00163152
Brd8	ENSRNOG00000020340	675.24	0.770523	0.188765	4.08192	4.46643e-05	0.00165382
Csf3	ENSRNOG00000008525	482.172	-1.0519	0.25808	-4.07586	4.58436e-05	0.00169357
Akr1b8	ENSRNOG00000009734	3993.81	-0.558972	0.137198	-4.07419	4.61747e-05	0.00170187
Praf2	ENSRNOG00000057147	80.7715	-1.17161	0.287687	-4.07251	4.65101e-05	0.00171029
Csnk2b	ENSRNOG00000000847	563.764	1.17909	0.28987	4.06765	4.74898e-05	0.00174022
5S_rRNA	ENSRNOG00000055067	663.841	2.61367	0.642591	4.0674	4.75416e-05	0.00174022
Eif6	ENSRNOG00000049497	746.632	-1.30556	0.321157	-4.06518	4.79963e-05	0.00175285
Cwf19l2	ENSRNOG00000024372	135.082	1.94175	0.477864	4.0634	4.83634e-05	0.00176223
Scaper	ENSRNOG00000006864	113.932	1.60948	0.396245	4.06182	4.86907e-05	0.00177013
Crip1	ENSRNOG00000027990	331.803	-1.40524	0.346144	-4.05969	4.91377e-05	0.00178233
Ufsp2	ENSRNOG00000012087	782.443	1.0131	0.249658	4.05795	4.95055e-05	0.00179113
Cgn	ENSRNOG00000020952	521.819	0.925143	0.228009	4.05748	4.96042e-05	0.00179113
Pa2g4	ENSRNOG00000004904	2574.75	0.477244	0.117724	4.05392	5.03674e-05	0.00181288
Sptan1	ENSRNOG00000015396	4071.24	0.875262	0.215922	4.05361	5.04334e-05	0.00181288
Dnttip2	ENSRNOG00000025025	587.296	1.29529	0.31978	4.05058	5.10904e-05	0.00183238
Vim	ENSRNOG00000018087	7407.26	-0.858202	0.211926	-4.04954	5.13192e-05	0.00183647
LOC100911196	ENSRNOG00000028628	103.794	-1.33708	0.330331	-4.0477	5.17231e-05	0.00184679
Tgfb1	ENSRNOG00000020652	185.362	-1.07237	0.265034	-4.04616	5.20653e-05	0.00185487
Ndufb10	ENSRNOG00000014568	412.623	-0.832148	0.205834	-4.04281	5.28153e-05	0.00187741
Mettl14	ENSRNOG00000015250	203.075	0.917459	0.227213	4.03789	5.39347e-05	0.00191295
Oga	ENSRNOG00000017822	285.181	1.04015	0.258025	4.0312	5.54927e-05	0.00196385
Lonp2	ENSRNOG00000015162	237.495	0.913883	0.227013	4.02568	5.68105e-05	0.00200605
Cap1	ENSRNOG00000013492	1370.82	0.596698	0.148323	4.02298	5.74671e-05	0.00202032
Brd9	ENSRNOG00000015676	232.339	1.00978	0.250993	4.02313	5.74286e-05	0.00202032
Dhx9	ENSRNOG00000002735	1012.78	0.799245	0.199262	4.01103	6.04532e-05	0.00211138
Gsdmd	ENSRNOG00000007728	593.22	0.836707	0.20859	4.01125	6.0398e-05	0.00211138
Mrps12	ENSRNOG00000019949	167.395	1.7132	0.427057	4.01165	6.02958e-05	0.00211138
Ndufaf5	ENSRNOG00000004784	487.636	1.10244	0.274935	4.0098	6.07698e-05	0.00211781
Poglut3	ENSRNOG00000007177	1708.57	1.03129	0.257276	4.00849	6.11077e-05	0.00212495
Tut7	ENSRNOG00000016629	456.263	0.932335	0.232814	4.00464	6.21133e-05	0.00215524
Ppdpf	ENSRNOG00000012722	218.528	-1.17768	0.29439	-4.00039	6.32374e-05	0.00218949
Dpy30	ENSRNOG00000027126	148.254	1.29662	0.324193	3.99954	6.34654e-05	0.00219264
Arhgap11a	ENSRNOG00000008115	976.611	0.925219	0.231474	3.99708	6.4129e-05	0.00221079
Thoc2	ENSRNOG00000007315	506.711	1.36309	0.341762	3.98842	6.6516e-05	0.00228815
Dctn1	ENSRNOG00000010048	417.685	0.887366	0.22258	3.98673	6.69901e-05	0.00229705
Haspin	ENSRNOG00000048660	155.218	-0.771691	0.193577	-3.98648	6.70619e-05	0.00229705
Cox4i1	ENSRNOG00000017817	688.959	-1.20069	0.301489	-3.98255	6.81784e-05	0.0023303
Clpx	ENSRNOG00000030225	242.87	1.26076	0.317659	3.96891	7.22024e-05	0.00246258
Cdca7l	ENSRNOG00000005410	64.817	1.46329	0.368815	3.96756	7.26122e-05	0.00247129
Slc7a8	ENSRNOG00000014311	487.659	-0.881352	0.222219	-3.96614	7.30462e-05	0.00248078
Zc3h15	ENSRNOG00000005256	275.584	1.55408	0.391991	3.96458	7.35265e-05	0.0024918
Zranb2	ENSRNOG00000009990	875.691	1.39678	0.352699	3.96025	7.48708e-05	0.00252755
Eml6	ENSRNOG00000037462	45.8854	1.5601	0.393948	3.96017	7.48973e-05	0.00252755
Zswim1	ENSRNOG00000015735	139.689	-1.17046	0.295809	-3.9568	7.59592e-05	0.00255268
Vcp	ENSRNOG00000034242	3327.11	-0.523886	0.132401	-3.9568	7.59613e-05	0.00255268
Ccdc102a	ENSRNOG00000025843	201.393	1.10941	0.280522	3.95482	7.65931e-05	0.00256852
Coq7	ENSRNOG00000017012	46.1017	1.52389	0.386411	3.94371	8.02315e-05	0.0026849
Cisd3	ENSRNOG00000036894	73.7934	-1.32672	0.336783	-3.9394	8.1684e-05	0.0027278
Eif4g1	ENSRNOG00000001738	1325.81	1.10687	0.281192	3.93636	8.27272e-05	0.00275115
Frrs1	ENSRNOG00000016351	278.335	0.801986	0.203727	3.93656	8.26563e-05	0.00275115
RGD1560065	ENSRNOG00000014857	32.9244	1.7474	0.444121	3.93451	8.33654e-05	0.00276662
Hspa9	ENSRNOG00000019525	1367.93	1.06529	0.2711	3.92951	8.51186e-05	0.00281896
Cavin1	ENSRNOG00000019778	2843.76	0.684294	0.174218	3.92779	8.57286e-05	0.0028333
Pom121	ENSRNOG00000001449	574.969	-1.21859	0.310455	-3.92519	8.66625e-05	0.00285825
Kif18b	ENSRNOG00000021713	621.398	-1.0384	0.264784	-3.9217	8.79271e-05	0.002894
Pdpn	ENSRNOG00000014961	728.661	0.760017	0.194016	3.91729	8.95494e-05	0.00294134
Tnip1	ENSRNOG00000010370	2205.39	0.991741	0.253397	3.91378	9.08618e-05	0.00297833
Secisbp2l	ENSRNOG00000008629	565.833	1.00335	0.256414	3.91301	9.11523e-05	0.00298174
Zwilch	ENSRNOG00000009303	343.643	0.989977	0.253129	3.91096	9.19284e-05	0.00300099
Upf2	ENSRNOG00000023593	156.873	1.36559	0.349605	3.90609	9.38032e-05	0.00305596
Suds3	ENSRNOG00000001139	407.179	0.486724	0.124643	3.90494	9.42477e-05	0.0030642
Ythdc1	ENSRNOG00000001996	336.371	1.37263	0.352076	3.89868	9.67178e-05	0.00313813
Smarca2	ENSRNOG00000011931	93.2858	1.47267	0.378241	3.89346	9.88241e-05	0.00319998
Zfp955a	ENSRNOG00000048577	215.391	1.26797	0.325722	3.8928	9.9093e-05	0.0032022
Clic1	ENSRNOG00000029682	1309.86	0.615063	0.158191	3.88811	0.000101026	0.00325809
AABR07064873.1	ENSRNOG00000005323	1072.6	1.04834	0.269931	3.88373	0.000102868	0.00330417
Calm2	ENSRNOG00000030871	2555.86	0.704855	0.18147	3.88414	0.000102691	0.00330417
Actg1	ENSRNOG00000036701	1214.47	-1.00915	0.260297	-3.87693	0.000105783	0.003391
Zfp281	ENSRNOG00000058643	269.614	-0.694842	0.179447	-3.87213	0.00010789	0.00345162
Sars1	ENSRNOG00000020255	1285.1	0.486346	0.125653	3.87055	0.00010859	0.00346706
Sec24c	ENSRNOG00000009042	547.918	0.953446	0.2465	3.86794	0.000109759	0.00349744
Ppm1g	ENSRNOG00000026905	1271.78	0.403741	0.104397	3.86736	0.000110018	0.0034987
Tgfb1i1	ENSRNOG00000019965	353.728	-1.20579	0.31194	-3.86546	0.000110879	0.00351214
Stk11ip	ENSRNOG00000020107	75.5717	1.42038	0.367422	3.86579	0.000110729	0.00351214
Rad23b	ENSRNOG00000016137	4536.59	0.777397	0.20116	3.86457	0.000111284	0.00351799
Pkmyt1	ENSRNOG00000003657	130.765	-1.10483	0.286102	-3.86167	0.000112613	0.00354719
Myh7b	ENSRNOG00000018997	41.2816	2.32847	0.602982	3.86159	0.000112652	0.00354719
Cgnl1	ENSRNOG00000054080	169.428	1.31591	0.340934	3.85972	0.000113517	0.00356743
Flot2	ENSRNOG00000009681	506.23	0.798688	0.207214	3.8544	0.000116013	0.0036387
Ccdc50	ENSRNOG00000001930	148.65	1.01276	0.263066	3.84984	0.000118196	0.00369993
Hsp90b1	ENSRNOG00000026963	3561.68	1.10063	0.28658	3.84057	0.000122748	0.00383493
Nploc4	ENSRNOG00000036698	597.062	-0.576283	0.150165	-3.83766	0.000124214	0.00387314
Map4k4	ENSRNOG00000014013	1429.88	0.945921	0.246551	3.83662	0.00012474	0.00388199
Grina	ENSRNOG00000029941	1589.43	-1.28831	0.336031	-3.83389	0.000126132	0.00391767
Chmp4bl1	ENSRNOG00000034071	60.3647	1.36463	0.356005	3.83319	0.00012649	0.00392119
Gopc	ENSRNOG00000000408	212.871	1.31904	0.344247	3.83166	0.000127279	0.00393802
B2m	ENSRNOG00000017123	17795.9	-0.476499	0.124448	-3.82891	0.000128712	0.00397468
Coil	ENSRNOG00000000244	80.4737	0.983219	0.257085	3.82449	0.000131045	0.00403891
Pnma8b	ENSRNOG00000016863	19.9159	3.64847	0.954375	3.82289	0.000131896	0.00404916
Rtn3	ENSRNOG00000021202	912.272	-0.589469	0.154213	-3.82244	0.000132137	0.00404916
Zfp36l1	ENSRNOG00000058646	1900.08	-0.453885	0.118718	-3.82322	0.000131723	0.00404916
AC134224.3	ENSRNOG00000062158	6825.52	2.59967	0.680676	3.81925	0.000133859	0.0040941
5_8S_rRNA	ENSRNOG00000056513	18.3475	3.14307	0.823619	3.81617	0.000135537	0.00413749
Vdac2	ENSRNOG00000013505	1628.68	-0.572043	0.150074	-3.81174	0.000137992	0.00419739
Prmt1	ENSRNOG00000026109	587.584	0.885576	0.232332	3.81168	0.000138024	0.00419739
Ercc6	ENSRNOG00000030017	362.465	0.699559	0.183827	3.80552	0.000141504	0.00429507
Gusb	ENSRNOG00000000913	424.487	0.941824	0.247688	3.80246	0.000143268	0.00434038
LOC108352650	ENSRNOG00000004196	1345.21	-0.927225	0.243994	-3.80019	0.000144585	0.00436985
AABR07072759.1	ENSRNOG00000009610	95.4572	1.42826	0.375874	3.79984	0.000144787	0.00436985
Pinx1	ENSRNOG00000012012	292.076	0.647011	0.170314	3.79893	0.000145321	0.0043777
Tspan31	ENSRNOG00000025592	261.777	0.890413	0.235011	3.78881	0.00015137	0.00455135
Mt-atp8	ENSRNOG00000033299	2141.06	-0.94111	0.248952	-3.78029	0.000156645	0.00470111
AC099304.1	ENSRNOG00000051037	4.44824	6.60785	1.74925	3.77753	0.000158394	0.00474471
Ppfia1	ENSRNOG00000020857	446.18	0.896423	0.237348	3.77683	0.000158838	0.00474909
Ccl7	ENSRNOG00000000239	1538.54	-0.608785	0.16131	-3.77402	0.000160639	0.00478506
Mtdh	ENSRNOG00000006870	372.462	0.794043	0.210392	3.77411	0.00016058	0.00478506
Snrpf	ENSRNOG00000005556	979.037	0.845305	0.224083	3.77229	0.000161757	0.00478557
Tlk2	ENSRNOG00000006285	469.455	1.0436	0.276694	3.77168	0.000162152	0.00478557
Ptbp1	ENSRNOG00000010448	2970.31	-0.773136	0.204945	-3.77241	0.000161678	0.00478557
Hoxc10	ENSRNOG00000016149	127.368	-0.823067	0.218205	-3.77198	0.000161956	0.00478557
Col2a1	ENSRNOG00000058560	18.0273	2.9883	0.792144	3.77242	0.000161672	0.00478557
Dpcd	ENSRNOG00000017241	69.6762	1.26642	0.336044	3.76861	0.000164157	0.00481807
Gpatch8	ENSRNOG00000021044	407.985	0.962794	0.255454	3.76895	0.000163933	0.00481807
5S_rRNA	ENSRNOG00000050589	18.6083	2.63367	0.698689	3.76945	0.000163609	0.00481807
Rad50	ENSRNOG00000033065	462.474	1.27046	0.337265	3.76695	0.000165254	0.00484139
LOC100360933	ENSRNOG00000036981	6.03316	6.33035	1.68081	3.76625	0.00016572	0.00484617
Saraf	ENSRNOG00000012329	227.019	-0.882478	0.234429	-3.76436	0.000166974	0.00487392
Agpat1	ENSRNOG00000000437	521.988	-1.27157	0.337924	-3.7629	0.000167956	0.00489366
Gnb1	ENSRNOG00000016638	1354.98	-0.40311	0.107395	-3.75351	0.000174373	0.00507141
Cox7c	ENSRNOG00000030237	198.626	-0.91265	0.243491	-3.74818	0.000178119	0.00517096
AABR07001734.1	ENSRNOG00000054834	128.478	2.13949	0.570901	3.74757	0.000178556	0.00517425
Clasrp	ENSRNOG00000046000	322.973	0.873171	0.233053	3.74666	0.000179207	0.00518371
Ccdc66	ENSRNOG00000028380	235.238	1.09392	0.292191	3.74386	0.000181216	0.00523237
Zbtb8os	ENSRNOG00000008226	200.721	0.766955	0.204921	3.74269	0.000182059	0.005239
Esm1	ENSRNOG00000010797	9.568	3.6153	0.965976	3.74263	0.000182101	0.005239
Arrdc3	ENSRNOG00000045649	94.8048	1.04988	0.280554	3.74216	0.000182443	0.00523943
Sptbn1	ENSRNOG00000005434	1555.52	1.19517	0.319481	3.74096	0.000183316	0.00524738
Cryab	ENSRNOG00000010524	2729.56	-1.18944	0.317957	-3.74088	0.000183376	0.00524738
Atp5f1e	ENSRNOG00000049912	372.092	1.58759	0.424457	3.74028	0.000183817	0.0052506
Actb	ENSRNOG00000034254	21296.1	-0.978993	0.261975	-3.73697	0.00018625	0.00531061
Coro1c	ENSRNOG00000000697	961.401	0.848708	0.227229	3.73503	0.000187689	0.00534214
Sf3b4	ENSRNOG00000021181	1137.85	-1.26914	0.340134	-3.73129	0.000190502	0.00541255
Idh2	ENSRNOG00000013949	803.297	0.786868	0.21101	3.72904	0.000192207	0.00545131
Hadha	ENSRNOG00000024629	395.637	0.838658	0.22507	3.72621	0.00019438	0.00550319
RGD1561149	ENSRNOG00000008113	515.617	-0.974373	0.261596	-3.72473	0.000195527	0.0055259
Kcnh4	ENSRNOG00000018790	8.4245	3.65314	0.980904	3.72426	0.000195887	0.0055263
Gtf2f1	ENSRNOG00000047134	1159.87	0.604272	0.162317	3.7228	0.000197028	0.0055487
Mrps2	ENSRNOG00000010164	436.975	-0.686568	0.184657	-3.71807	0.000200753	0.00563212
Jup	ENSRNOG00000015380	828.255	-0.927411	0.249458	-3.7177	0.000201047	0.00563212
AC119332.1	ENSRNOG00000026579	7.62801	5.77427	1.55293	3.71831	0.000200562	0.00563212
Ddx50	ENSRNOG00000000396	375.152	0.779553	0.209735	3.71685	0.000201719	0.00563239
Thyn1	ENSRNOG00000047053	203.881	0.760364	0.204575	3.7168	0.00020176	0.00563239
Chd1l	ENSRNOG00000017669	38.4459	1.49824	0.403353	3.71445	0.000203645	0.00567509
Myl9	ENSRNOG00000020246	119.014	-1.06114	0.285794	-3.71296	0.000204847	0.00569866
Cxadr	ENSRNOG00000001557	1888.13	-0.471323	0.127058	-3.7095	0.000207667	0.0057571
Plk2	ENSRNOG00000011951	3607.01	-0.458273	0.123536	-3.70964	0.000207554	0.0057571
Frmd4b	ENSRNOG00000007764	310.62	-0.936046	0.252443	-3.70795	0.000208944	0.00578247
Zc3h12a	ENSRNOG00000009131	644.869	-0.904848	0.244076	-3.70723	0.000209536	0.00578847
Brap	ENSRNOG00000046497	139.388	0.783042	0.211244	3.70681	0.000209884	0.00578847
Ctif	ENSRNOG00000018342	120.001	1.06843	0.288447	3.70407	0.000212172	0.00584148
Shtn1	ENSRNOG00000018350	237.006	1.15322	0.31151	3.70204	0.00021387	0.00587811
AY172581.2	ENSRNOG00000029145	63.306	1.92058	0.519466	3.69721	0.000217978	0.00598076
Bub1b	ENSRNOG00000007906	944.076	0.758071	0.205147	3.69526	0.00021966	0.0060063
5_8S_rRNA	ENSRNOG00000055515	28.4758	2.84867	0.770879	3.69535	0.000219583	0.0060063
Tsr3	ENSRNOG00000017858	54.9348	1.44023	0.38986	3.69424	0.000220547	0.00602026
Psmd1	ENSRNOG00000017730	1837.11	0.655788	0.177762	3.68914	0.000225011	0.00613164
Aldh3a1	ENSRNOG00000002331	503.142	-0.895423	0.242765	-3.68844	0.000225635	0.00613819
Dvl3	ENSRNOG00000001708	478.966	-0.750003	0.20344	-3.6866	0.000227273	0.00617226
Itgb3	ENSRNOG00000048449	238.128	0.812638	0.220773	3.68088	0.00023243	0.00630162
Pcolce	ENSRNOG00000025001	1397.7	-1.01887	0.27684	-3.68034	0.000232921	0.00630423
Pnrc1	ENSRNOG00000007793	424.808	-0.653126	0.177494	-3.67971	0.000233504	0.00630933
Magi1	ENSRNOG00000022060	141.441	0.825688	0.224613	3.67605	0.000236872	0.00637879
Tspyl2	ENSRNOG00000061782	146.952	0.929211	0.252756	3.67632	0.000236624	0.00637879
Rabl6	ENSRNOG00000016795	704.836	0.584189	0.158994	3.67429	0.000238507	0.00641204
Plp2	ENSRNOG00000039496	273.891	-0.814623	0.221782	-3.67307	0.00023965	0.00643194
Rilpl1	ENSRNOG00000001055	106.318	0.989517	0.2696	3.67031	0.000242254	0.0064585
Eif3d	ENSRNOG00000005804	1558.67	0.68202	0.18576	3.67152	0.00024111	0.0064585
Gsr	ENSRNOG00000014915	637.901	0.585791	0.1596	3.67038	0.000242193	0.0064585
H1f10	ENSRNOG00000027722	16.8436	-2.60639	0.710099	-3.67046	0.000242111	0.0064585
Mns1	ENSRNOG00000057867	33.7388	2.48352	0.676814	3.66943	0.000243096	0.00647017
Pigt	ENSRNOG00000014690	1411.58	-0.813292	0.22187	-3.66562	0.000246741	0.00655626
Sh3kbp1	ENSRNOG00000004322	117.124	0.977868	0.266841	3.6646	0.000247721	0.00657138
Golim4	ENSRNOG00000024213	752.04	1.30489	0.356303	3.66231	0.000249955	0.00661966
Ldhb	ENSRNOG00000013000	536.626	-0.914922	0.249881	-3.66144	0.000250803	0.00663115
Maml1	ENSRNOG00000003268	349.963	-0.831183	0.227054	-3.66072	0.000251506	0.00663875
Tex9	ENSRNOG00000059702	58.6894	1.40369	0.383694	3.65834	0.000253853	0.00668967
Gtf3c6	ENSRNOG00000000586	248.518	0.788467	0.215577	3.65747	0.000254716	0.0066928
Vasp	ENSRNOG00000016367	371.656	0.890564	0.243526	3.65696	0.000255227	0.0066928
Cfdp1	ENSRNOG00000019326	634.042	0.907404	0.248103	3.65737	0.000254815	0.0066928
Abcg2	ENSRNOG00000007041	24.5265	1.61372	0.441441	3.65557	0.00025661	0.00670709
Stx4	ENSRNOG00000019302	257.928	0.780146	0.213404	3.65572	0.000256458	0.00670709
Smg7	ENSRNOG00000027962	983.568	-0.523984	0.143366	-3.65488	0.000257302	0.0067142
Klhl20	ENSRNOG00000002875	285.272	0.753716	0.206306	3.6534	0.000258792	0.00674209
Rpp14	ENSRNOG00000039829	116.628	0.916101	0.251007	3.6497	0.000262542	0.00682865
Surf6	ENSRNOG00000005031	156.717	1.12644	0.308694	3.64904	0.000263218	0.00683513
Synm	ENSRNOG00000014030	41.6189	1.8375	0.503953	3.64618	0.000266172	0.00690064
Cog6	ENSRNOG00000013660	211.383	-0.684719	0.187826	-3.6455	0.000266872	0.00690759
Tfg	ENSRNOG00000001633	768.648	-0.5045	0.138606	-3.63981	0.00027284	0.00705065
Sh2d4a	ENSRNOG00000013541	88.9573	1.34398	0.369375	3.63853	0.0002742	0.00707435
Metap2	ENSRNOG00000021881	204.422	1.07493	0.2956	3.63644	0.000276433	0.00712048
Sema4c	ENSRNOG00000016254	107.241	1.216	0.334469	3.6356	0.000277332	0.00713216
Oxsr1	ENSRNOG00000013136	534.742	0.836896	0.23026	3.63458	0.000278436	0.00714906
Brf1	ENSRNOG00000014595	173.123	0.710622	0.195591	3.6332	0.000279929	0.00716439
Scyl2	ENSRNOG00000024955	255.103	1.10472	0.304035	3.63352	0.00027958	0.00716439
Smc5	ENSRNOG00000030572	1007.56	1.15835	0.319123	3.62978	0.000283659	0.00724825
Gatc	ENSRNOG00000001161	301.606	0.731827	0.201716	3.628	0.000285622	0.00726428
St3gal1	ENSRNOG00000008209	909.638	-0.492481	0.135745	-3.62798	0.000285648	0.00726428
Gramd2b	ENSRNOG00000015225	347.209	-0.594774	0.163928	-3.62827	0.000285324	0.00726428
Ppfibp1	ENSRNOG00000031709	1529.03	1.10497	0.304634	3.62719	0.00028652	0.00727352
AABR07000398.1	ENSRNOG00000047746	179.055	-1.30491	0.359795	-3.62683	0.000286921	0.00727352
Pdcl3	ENSRNOG00000013286	228.868	0.631649	0.174461	3.62058	0.000293942	0.00743972
Tbk1	ENSRNOG00000005528	226.053	0.933917	0.258266	3.61611	0.000299064	0.00754739
AABR07005618.1	ENSRNOG00000061844	58.1904	1.22323	0.338279	3.61604	0.00029914	0.00754739
Bicc1	ENSRNOG00000000614	471.679	-0.864937	0.239254	-3.61514	0.00030019	0.00756098
Mrpl46	ENSRNOG00000018547	107.712	0.977469	0.270468	3.614	0.000301514	0.00756098
Rcc1	ENSRNOG00000050106	188.753	0.955289	0.264334	3.61395	0.000301569	0.00756098
AABR07065602.2	ENSRNOG00000056047	8.37207	3.92292	1.08548	3.61399	0.000301526	0.00756098
Erich1	ENSRNOG00000042114	110.921	0.719599	0.199462	3.60769	0.000308934	0.0077335
Alg3	ENSRNOG00000001712	319.632	-0.867113	0.240693	-3.60257	0.000315093	0.0078706
Cntn4	ENSRNOG00000005652	5.01302	5.28694	1.46798	3.60151	0.000316379	0.0078706
Snrpa1	ENSRNOG00000011932	547.989	0.661966	0.183798	3.60159	0.000316271	0.0078706
Rab11fip4	ENSRNOG00000014135	9.57161	3.29814	0.915643	3.602	0.000315784	0.0078706
Wwc1	ENSRNOG00000008065	224.268	0.989051	0.274662	3.60097	0.000317029	0.00787452
Prpf40b	ENSRNOG00000052539	125.474	0.766168	0.212966	3.59761	0.000321152	0.00796458
Lamp2	ENSRNOG00000000164	1069.66	-0.465531	0.129665	-3.59026	0.000330342	0.00817981
Slain1	ENSRNOG00000024125	53.04	-1.20569	0.335938	-3.58903	0.000331909	0.0082059
Micu1	ENSRNOG00000043436	369.308	-0.780024	0.217401	-3.58795	0.000333286	0.00822723
Wars1	ENSRNOG00000004359	524.108	0.717774	0.200362	3.58239	0.00034046	0.00839136
Cenpf	ENSRNOG00000003388	1339.03	1.01964	0.284848	3.57961	0.000344108	0.00846824
Crb1	ENSRNOG00000010903	8.47941	4.38324	1.22862	3.56761	0.000360247	0.00885178
Ifi30	ENSRNOG00000019387	534.767	-0.864863	0.242491	-3.56658	0.000361668	0.00887306
Hook2	ENSRNOG00000003682	87.6146	1.12601	0.31581	3.56545	0.000363232	0.0088978
Ilf2	ENSRNOG00000014154	858.525	0.463606	0.130139	3.56238	0.000367505	0.0089887
Cuta	ENSRNOG00000000481	180.968	-1.27508	0.358043	-3.56126	0.000369081	0.00899972
Ncoa5	ENSRNOG00000017824	268.614	0.851038	0.238962	3.5614	0.000368883	0.00899972
Gprc5a	ENSRNOG00000008412	217.526	-0.963778	0.270666	-3.56076	0.000369786	0.00900318
Mgat2	ENSRNOG00000004234	526.263	0.713486	0.200531	3.55799	0.000373702	0.0090847
Mylk	ENSRNOG00000002215	53.9722	1.12063	0.315109	3.55632	0.00037608	0.00912865
Mtcl1	ENSRNOG00000025527	84.2223	1.00487	0.282717	3.55434	0.00037893	0.00918388
Anp32a	ENSRNOG00000014846	37.3737	1.50374	0.423347	3.55202	0.00038228	0.00925105
Zbtb16	ENSRNOG00000029980	9.63515	3.34689	0.943386	3.54774	0.000388551	0.0093886
Frs2	ENSRNOG00000005642	354.512	1.01068	0.284958	3.54675	0.00039001	0.00939548
Smarcc2	ENSRNOG00000031135	695.4	0.8334	0.234956	3.54705	0.000389573	0.00939548
LOC103695118	ENSRNOG00000056701	53.5077	-1.20457	0.340049	-3.54234	0.000396589	0.0095396
Edn1	ENSRNOG00000014361	467.322	-0.660152	0.186577	-3.53823	0.000402825	0.00966055
Stom	ENSRNOG00000019147	220.363	-0.753462	0.212948	-3.53824	0.000402801	0.00966055
Mt-nd5	ENSRNOG00000029971	24384.2	-1.03371	0.292542	-3.53352	0.000410058	0.0098193
Mapk3	ENSRNOG00000053583	399.132	-0.977488	0.276691	-3.53278	0.000411208	0.00983211
Tomm20	ENSRNOG00000019980	1257.53	-0.564549	0.159903	-3.53057	0.00041466	0.00989986
Cdc40	ENSRNOG00000000581	157.849	0.826632	0.234167	3.53009	0.000415412	0.00990302
Arfgap3	ENSRNOG00000046472	161.869	0.874899	0.247887	3.52942	0.000416471	0.00991349
Ubl7	ENSRNOG00000007442	522.464	-0.836123	0.237029	-3.52751	0.000419492	0.00997057
Rap1b	ENSRNOG00000007048	283.013	0.729721	0.206937	3.5263	0.000421413	0.0100014
LOC685849	ENSRNOG00000012068	3.54958	6.04889	1.71641	3.52416	0.00042483	0.0100675
Mgat5b	ENSRNOG00000024954	7.24058	4.85614	1.37822	3.5235	0.000425884	0.0100776
Hsph1	ENSRNOG00000000902	904.278	0.931646	0.264454	3.52291	0.000426839	0.0100853
Cox20	ENSRNOG00000004553	122.342	-0.976456	0.277788	-3.51512	0.000439563	0.0103553
Dstn	ENSRNOG00000005924	1001.3	-0.699328	0.198935	-3.51536	0.000439152	0.0103553
Hdac2	ENSRNOG00000000604	539.651	0.936788	0.266587	3.51401	0.000441402	0.0103833
Btg2	ENSRNOG00000003300	294.651	-0.684089	0.195023	-3.50774	0.000451927	0.0106153
Dnah8	ENSRNOG00000000542	41.0462	2.65864	0.758725	3.50409	0.000458171	0.0107462
Prpf3	ENSRNOG00000025629	603.641	0.870755	0.248723	3.5009	0.000463688	0.0108597
RGD1302996	ENSRNOG00000000812	81.6929	-1.03499	0.295669	-3.50049	0.000464411	0.0108606
Plagl2	ENSRNOG00000010086	730.085	-0.552386	0.157821	-3.50007	0.000465135	0.0108606
Emp3	ENSRNOG00000021104	461.316	-1.26217	0.360651	-3.49971	0.000465765	0.0108606
Eml5	ENSRNOG00000004207	109.745	1.07614	0.307765	3.49663	0.000471181	0.0109232
Serbp1	ENSRNOG00000005890	3753.02	0.859651	0.245836	3.49685	0.000470794	0.0109232
Dpagt1	ENSRNOG00000009799	337.795	-0.743341	0.212585	-3.49667	0.000471106	0.0109232
LOC680491	ENSRNOG00000062084	12.5791	3.24232	0.927221	3.49682	0.000470845	0.0109232
Paf1	ENSRNOG00000019746	969.11	0.732757	0.209601	3.49596	0.000472365	0.0109348
Slain2	ENSRNOG00000002271	278.329	-0.587009	0.168128	-3.49144	0.000480423	0.01109
Rras2	ENSRNOG00000012258	456.046	-0.516038	0.147802	-3.49142	0.000480454	0.01109
Plet1	ENSRNOG00000024346	1459.59	-0.597963	0.171305	-3.49064	0.000481863	0.0111065
Pim1	ENSRNOG00000000529	260.806	-1.13698	0.326381	-3.48361	0.000494709	0.0113535
Lypla1	ENSRNOG00000008320	418.092	-0.634958	0.182259	-3.48382	0.000494303	0.0113535
Atp8b2	ENSRNOG00000020822	613.1	0.716539	0.205665	3.48401	0.000493952	0.0113535
Cherp	ENSRNOG00000012323	908.028	-0.934005	0.268248	-3.48187	0.000497933	0.0114111
Senp6	ENSRNOG00000024336	537.905	0.989032	0.284293	3.47891	0.00050345	0.011521
Luc7l	ENSRNOG00000020488	278.052	0.685343	0.197042	3.47816	0.000504876	0.0115371
St14	ENSRNOG00000005903	17.2266	2.40518	0.691727	3.47707	0.000506933	0.0115676
AABR07028352.1	ENSRNOG00000018113	68.1556	1.10704	0.318621	3.47447	0.000511866	0.0116635
Rars1	ENSRNOG00000007739	1043.72	0.700142	0.201732	3.47066	0.000519179	0.0118133
Ppp1r15b	ENSRNOG00000028493	429.725	0.8404	0.242192	3.46998	0.000520507	0.0118267
Tnfrsf18	ENSRNOG00000022012	4.6966	5.96874	1.72219	3.46579	0.000528675	0.0119614
Golga4	ENSRNOG00000029910	253.605	1.11522	0.321739	3.46623	0.000527804	0.0119614
Ier2	ENSRNOG00000054344	310.281	-0.990983	0.285928	-3.46584	0.000528569	0.0119614
Zeb2	ENSRNOG00000004677	545.745	0.867074	0.250612	3.45983	0.000540523	0.0121949
5_8S_rRNA	ENSRNOG00000053668	32.5648	2.86194	0.827127	3.4601	0.000539971	0.0121949
Ppl	ENSRNOG00000002930	35.91	1.7769	0.514031	3.45679	0.000546644	0.0123156
Zfp512b	ENSRNOG00000015558	246.334	-0.830876	0.240456	-3.45542	0.000549428	0.012361
Ice1	ENSRNOG00000023053	410.563	0.944843	0.273826	3.45052	0.000559498	0.0125698
Col16a1	ENSRNOG00000031475	174.099	0.797968	0.231363	3.44898	0.000562708	0.0126242
Csrp2	ENSRNOG00000003772	136.537	1.08292	0.314097	3.44773	0.000565311	0.0126649
Ppp1r12a	ENSRNOG00000004925	683.028	1.1685	0.339043	3.44646	0.000567973	0.012689
Slc25a20	ENSRNOG00000020288	143.363	0.889087	0.257958	3.44663	0.000567631	0.012689
Mrpl52	ENSRNOG00000039297	92.6692	-1.04693	0.303807	-3.44602	0.000568903	0.012692
Glt8d1	ENSRNOG00000018179	88.0509	1.021	0.296494	3.44358	0.000574071	0.012783
Golga3	ENSRNOG00000037437	158.972	1.20093	0.348769	3.44334	0.000574581	0.012783
Cct5	ENSRNOG00000011632	2654.36	0.546773	0.158843	3.44222	0.000576964	0.0128182
Ctsj	ENSRNOG00000046476	4.9266	7.20618	2.09625	3.43765	0.000586795	0.0130185
Nfkbia	ENSRNOG00000007390	2632.19	-0.670677	0.195158	-3.43659	0.000589092	0.0130514
Rabgap1	ENSRNOG00000009402	323.548	0.733439	0.213459	3.43598	0.000590422	0.0130628
Peg3	ENSRNOG00000014791	174.335	0.985472	0.286944	3.43438	0.00059392	0.013122
Rab11b	ENSRNOG00000007648	685.115	-0.91001	0.265022	-3.43372	0.000595368	0.0131359
Slc25a10	ENSRNOG00000036693	364.036	-0.827956	0.241216	-3.43243	0.000598194	0.01318
Zfp326	ENSRNOG00000047761	131.609	1.5212	0.443244	3.43197	0.000599224	0.0131846
Ddt	ENSRNOG00000001239	232.989	-1.01769	0.296575	-3.43149	0.000600279	0.0131897
Kdelr1	ENSRNOG00000021082	405.093	-0.762732	0.222391	-3.42968	0.000604292	0.0132596
LOC100361655	ENSRNOG00000003266	5.96329	4.63018	1.35048	3.42854	0.000606833	0.0132971
Hnrnpk	ENSRNOG00000019113	2095.5	0.551946	0.16113	3.42547	0.00061373	0.0134299
Plin2	ENSRNOG00000007060	670.922	-0.464371	0.135629	-3.42384	0.000617432	0.013474
Tubgcp5	ENSRNOG00000011480	187.467	0.862204	0.251802	3.42413	0.000616767	0.013474
AABR07053509.2	ENSRNOG00000059260	19.1092	2.50203	0.730851	3.42344	0.000618334	0.0134753
Tigar	ENSRNOG00000051816	95.6171	1.00081	0.292533	3.42117	0.000623515	0.0135697
5S_rRNA	ENSRNOG00000059941	4.65878	6.44255	1.8834	3.4207	0.000624591	0.0135747
Kat6b	ENSRNOG00000012850	309.872	0.804246	0.235278	3.41828	0.000630192	0.0136778
Bfar	ENSRNOG00000003151	162.664	0.826853	0.242266	3.41299	0.000642535	0.0139212
AABR07013701.1	ENSRNOG00000058696	7.61573	3.17318	0.929805	3.41273	0.000643147	0.0139212
Dnajc17	ENSRNOG00000012368	103.775	0.856395	0.25152	3.40488	0.000661922	0.0143082
Glis2	ENSRNOG00000004766	249.657	-1.01421	0.298203	-3.40108	0.000671206	0.0144698
Wnt4	ENSRNOG00000013166	48.2961	1.25823	0.369939	3.40119	0.000670933	0.0144698
Sec61b	ENSRNOG00000006345	253.468	-1.0015	0.294625	-3.39922	0.000675791	0.0145199
Mphosph10	ENSRNOG00000016266	772.172	1.03048	0.303105	3.39974	0.000674495	0.0145199
Zfp300	ENSRNOG00000046469	15.8531	2.49328	0.733526	3.39903	0.000676253	0.0145199
Arl3	ENSRNOG00000019973	257.379	0.692659	0.20381	3.39855	0.000677432	0.0145257
Adgrv1	ENSRNOG00000016306	41.2758	1.95451	0.575265	3.39759	0.000679824	0.0145575
Rwdd4	ENSRNOG00000022500	632.488	0.605572	0.178339	3.39562	0.000684728	0.0146429
Raf1	ENSRNOG00000010153	411.125	-0.653584	0.192552	-3.39432	0.000688	0.0146767
Gtse1	ENSRNOG00000016148	381.345	-0.765833	0.22565	-3.3939	0.00068906	0.0146767
Nup214	ENSRNOG00000023393	435.032	-0.785618	0.231455	-3.39425	0.000688159	0.0146767
Fer1l4	ENSRNOG00000019467	11.7366	3.07283	0.906166	3.39102	0.000696328	0.0148118
Kctd11	ENSRNOG00000015669	136.133	-1.07831	0.318392	-3.38675	0.000707265	0.0150245
Ccdc88c	ENSRNOG00000004482	246.528	0.988556	0.291974	3.38577	0.000709783	0.0150579
Irf3	ENSRNOG00000043388	413.757	-0.807266	0.238625	-3.38299	0.000717003	0.015191
Elavl1	ENSRNOG00000001069	870.573	-0.509489	0.150715	-3.38048	0.000723594	0.0153103
Aif1l	ENSRNOG00000009951	938.469	-0.571654	0.169372	-3.37514	0.000737786	0.0155489
Epb41	ENSRNOG00000010037	359.488	0.729415	0.216096	3.37542	0.000737018	0.0155489
Rbpms2	ENSRNOG00000015896	61.8076	-0.967059	0.286481	-3.37565	0.000736427	0.0155489
Myef2	ENSRNOG00000005258	978.237	0.900199	0.266754	3.37463	0.000739137	0.015551
Rbm10	ENSRNOG00000008472	667.595	0.734859	0.217776	3.37438	0.00073983	0.015551
Usp47	ENSRNOG00000026754	935.58	0.917422	0.272168	3.37079	0.000749525	0.0157341
Tmem108	ENSRNOG00000010911	406.75	-1.09673	0.325403	-3.37037	0.000750684	0.0157378
Cdc42bpg	ENSRNOG00000027456	140.166	0.876576	0.260121	3.36987	0.000752028	0.0157453
Amfr	ENSRNOG00000055446	487.501	-0.562127	0.167039	-3.36525	0.000764746	0.0159907
Gm2a	ENSRNOG00000052219	4226.32	-0.461922	0.137311	-3.36406	0.00076804	0.0160386
Lrrc41	ENSRNOG00000013642	459.786	-0.89447	0.266046	-3.36209	0.000773552	0.0161326
Dnajb6	ENSRNOG00000010353	300.447	1.16321	0.346039	3.36151	0.000775173	0.0161454
Kank1	ENSRNOG00000016023	627.939	0.717505	0.21367	3.35801	0.000785069	0.0163302
LOC100359916	ENSRNOG00000013579	582.125	0.588942	0.175427	3.3572	0.000787358	0.0163566
Nop53	ENSRNOG00000013023	281.146	0.818295	0.243797	3.35646	0.000789475	0.0163793
Hspb1	ENSRNOG00000023546	302.697	-1.26536	0.377078	-3.3557	0.000791658	0.0164033
Sspn	ENSRNOG00000001807	6.428	4.83027	1.43994	3.3545	0.000795091	0.0164183
Nup58	ENSRNOG00000012644	490.51	-0.442473	0.131909	-3.35437	0.00079546	0.0164183
Dlg1	ENSRNOG00000038597	642.124	0.746599	0.222557	3.35464	0.000794681	0.0164183
Usp3	ENSRNOG00000017714	384.022	0.836164	0.249335	3.35358	0.000797731	0.0164439
Anxa11	ENSRNOG00000010984	920.159	-0.716455	0.213705	-3.35255	0.000800708	0.0164629
Ankrd13d	ENSRNOG00000028247	55.2693	0.9566	0.28533	3.35261	0.000800526	0.0164629
Cnnm4	ENSRNOG00000015886	162.021	-0.742942	0.221752	-3.35033	0.00080715	0.016574
Ubald2	ENSRNOG00000010029	175.51	-1.08893	0.325147	-3.34903	0.000810952	0.0166307
Cenpj	ENSRNOG00000022597	522.169	1.03383	0.309452	3.34083	0.000835275	0.0171076
Serhl2	ENSRNOG00000022932	12.4553	2.91404	0.872414	3.3402	0.000837188	0.0171249
Brd3	ENSRNOG00000007681	472.992	0.862041	0.258136	3.33949	0.000839332	0.0171355
Coro6	ENSRNOG00000014496	25.6376	1.60298	0.480032	3.33932	0.000839849	0.0171355
AC119015.1	ENSRNOG00000027511	17.343	1.87919	0.562923	3.33828	0.000842979	0.0171774
Rpl19	ENSRNOG00000004741	2432.43	-0.842114	0.252422	-3.33613	0.000849537	0.0172851
Slc4a1ap	ENSRNOG00000004901	156.901	0.992147	0.297421	3.33584	0.000850424	0.0172851
Gpr89b	ENSRNOG00000000095	251.918	-0.56607	0.16995	-3.33081	0.000865942	0.0175733
Ptbp2	ENSRNOG00000010827	106.625	1.14186	0.342848	3.33053	0.000866816	0.0175733
Utrn	ENSRNOG00000011058	528.876	0.801046	0.240541	3.33018	0.000867899	0.0175733
Sec61a1	ENSRNOG00000013743	2357.8	-0.624907	0.187772	-3.32801	0.0008747	0.0176886
Taf1	ENSRNOG00000002565	601.652	0.952728	0.286382	3.32678	0.000878566	0.0177444
Peli2	ENSRNOG00000012363	63.9862	1.2662	0.380652	3.32641	0.00087974	0.0177457
Stat3	ENSRNOG00000019742	1836.6	-0.576824	0.173446	-3.32567	0.000882064	0.0177701
Hint2	ENSRNOG00000015866	53.6099	1.82509	0.549271	3.32275	0.000891358	0.0179288
Sumo3	ENSRNOG00000038489	536.791	-0.593138	0.178522	-3.32249	0.000892183	0.0179288
Pde4b	ENSRNOG00000005905	265.869	-0.713462	0.214855	-3.32067	0.000898017	0.0179384
Epb41l2	ENSRNOG00000012346	536.498	0.708059	0.213204	3.32105	0.00089681	0.0179384
Usp5	ENSRNOG00000015409	427.304	0.798242	0.240417	3.32024	0.000899388	0.0179384
Rpl34	ENSRNOG00000016387	1420.03	-0.938865	0.282761	-3.32035	0.000899044	0.0179384
Aars	ENSRNOG00000018404	1926.9	0.642582	0.193531	3.3203	0.000899206	0.0179384
Ccdc57	ENSRNOG00000047531	111.976	0.835889	0.251673	3.32133	0.000895909	0.0179384
Sf3a2	ENSRNOG00000019349	292.028	-1.30294	0.392473	-3.31981	0.000900783	0.0179439
LOC100362751	ENSRNOG00000031052	8.26889	3.20617	0.966696	3.31662	0.000911121	0.0181272
Zgpat	ENSRNOG00000014235	134.874	0.855551	0.258155	3.3141	0.000919386	0.0182689
Metazoa_SRP	ENSRNOG00000060012	5.38812	4.99735	1.50838	3.31306	0.000922799	0.018314
Ids	ENSRNOG00000001465	266.832	-0.828805	0.250409	-3.30981	0.000933593	0.0185053
Metazoa_SRP	ENSRNOG00000053902	5.99963	4.40077	1.33162	3.30482	0.000950389	0.0188149
Copg2	ENSRNOG00000011014	120.344	-0.808595	0.244762	-3.3036	0.000954516	0.0188732
Tmem39a	ENSRNOG00000003075	331.892	-0.638199	0.193233	-3.30274	0.000957456	0.018886
Pdhx	ENSRNOG00000006947	319.743	0.566159	0.17144	3.30237	0.000958705	0.018886
Eif1a	ENSRNOG00000031421	991.599	0.762008	0.230738	3.30248	0.000958331	0.018886
Ube2s	ENSRNOG00000016930	692.219	1.0235	0.310177	3.29972	0.00096782	0.0190399
Ccm2	ENSRNOG00000060825	173.827	0.92184	0.279396	3.29941	0.000968897	0.0190399
Isg20l2	ENSRNOG00000011402	87.004	-1.03191	0.312799	-3.29896	0.00097044	0.0190468
Spetex-2F	ENSRNOG00000029659	24.7985	2.57059	0.779346	3.2984	0.000972387	0.0190616
Entpd8	ENSRNOG00000009239	9.12557	2.94977	0.895463	3.29413	0.000987273	0.0193298
Lgals9	ENSRNOG00000012681	561.812	-0.756198	0.229614	-3.29334	0.000990045	0.0193603
P4ha2	ENSRNOG00000033663	1377.91	-0.495712	0.150674	-3.28996	0.00100202	0.0195707
Lamp1	ENSRNOG00000019629	2502.35	-0.371617	0.113034	-3.28765	0.00101026	0.0197076
Catsper2	ENSRNOG00000023064	24.0645	1.64812	0.501535	3.28616	0.00101563	0.0197881
Vps52	ENSRNOG00000000470	290.346	0.881801	0.268425	3.28509	0.00101951	0.0198396
Kcnt1	ENSRNOG00000017283	53.521	1.59024	0.484171	3.28445	0.00102181	0.0198602
AC118833.1	ENSRNOG00000038412	4.33508	6.4102	1.95314	3.282	0.00103075	0.0200095
Ggcx	ENSRNOG00000012975	261.471	-0.626452	0.19092	-3.28124	0.00103353	0.0200393
Trip13	ENSRNOG00000015810	116.77	0.904908	0.2761	3.27746	0.00104746	0.0202602
Cx3cl1	ENSRNOG00000016326	326.443	-0.956018	0.291679	-3.27763	0.00104681	0.0202602
Spats2	ENSRNOG00000052307	291.258	0.767432	0.234409	3.27391	0.00106072	0.0204918
Cdc42bpa	ENSRNOG00000002841	401.457	1.07264	0.327764	3.2726	0.00106563	0.0205023
Chchd3	ENSRNOG00000013211	631.008	0.504824	0.154263	3.27249	0.00106605	0.0205023
Uba1	ENSRNOG00000019164	3428.86	-0.517326	0.158066	-3.27284	0.00106473	0.0205023
Potem	ENSRNOG00000059091	41.3691	1.93187	0.590353	3.2724	0.00106639	0.0205023
Vapb	ENSRNOG00000005331	206.105	0.805593	0.246218	3.27187	0.00106839	0.020506
Gfm1	ENSRNOG00000012873	335.963	0.530389	0.162117	3.27165	0.00106922	0.020506
Sec22b	ENSRNOG00000018673	470.436	0.581687	0.177814	3.27133	0.00107042	0.020506
Psmc6	ENSRNOG00000007203	1419.15	-0.33807	0.103363	-3.27071	0.00107278	0.0205265
Trhr	ENSRNOG00000005048	6.65673	4.42702	1.35493	3.26734	0.00108562	0.0207473
Ift80	ENSRNOG00000009808	170.71	0.874311	0.267668	3.2664	0.00108924	0.0207917
LOC683897	ENSRNOG00000047118	106.169	0.765924	0.234819	3.26177	0.00110718	0.0210941
Cav1	ENSRNOG00000056836	2025.61	-0.418121	0.128194	-3.26164	0.00110772	0.0210941
Twnk	ENSRNOG00000014935	213.783	0.715219	0.21934	3.26078	0.00111108	0.0211329
Mtrex	ENSRNOG00000010125	1100.28	0.924701	0.283788	3.25842	0.00112034	0.0212838
Pja1	ENSRNOG00000047339	213.519	0.7514	0.230753	3.2563	0.00112876	0.0214183
Trhde	ENSRNOG00000005278	12.9127	2.8124	0.863877	3.25556	0.00113169	0.0214485
Map2k1	ENSRNOG00000010176	692.516	0.496126	0.152509	3.25308	0.00114161	0.0216109
Prkaca	ENSRNOG00000005257	682.12	-0.627735	0.192996	-3.25258	0.00114363	0.0216235
Grhl2	ENSRNOG00000007000	161.864	0.888103	0.273946	3.24189	0.0011874	0.0223982
Mpp5	ENSRNOG00000008788	250.369	1.12448	0.346837	3.2421	0.00118651	0.0223982
Arhgef7	ENSRNOG00000012934	551.669	-0.442698	0.136588	-3.24113	0.00119057	0.0224315
Pml	ENSRNOG00000008400	915.438	-0.669333	0.206539	-3.24071	0.00119233	0.0224383
Arl1	ENSRNOG00000005763	304.71	-0.499958	0.154331	-3.2395	0.00119737	0.022503
Cyp1b1	ENSRNOG00000040287	216.37	0.807248	0.249211	3.23922	0.00119859	0.022503
Gata4	ENSRNOG00000010708	627.912	-0.890772	0.275098	-3.23802	0.00120362	0.022571
Arhgap1	ENSRNOG00000016610	555.891	-0.739764	0.228558	-3.23666	0.00120936	0.0226522
Esd	ENSRNOG00000009512	506.336	-0.575112	0.177722	-3.23602	0.00121207	0.0226764
Ppip5k1	ENSRNOG00000014436	1059.56	0.760065	0.234973	3.23469	0.00121773	0.0227556
Dnah6	ENSRNOG00000015581	19.9744	2.22052	0.686826	3.23302	0.00122487	0.0228357
Mybpc2	ENSRNOG00000019627	16.9989	2.47746	0.766243	3.23326	0.00122385	0.0228357
Mt1	ENSRNOG00000038047	11.7186	-2.60825	0.807041	-3.23187	0.00122983	0.0229014
Cyp2t1	ENSRNOG00000028891	7.0717	4.03534	1.24886	3.23123	0.00123259	0.0229262
Kctd17	ENSRNOG00000000231	125.125	-0.826226	0.255797	-3.23001	0.00123785	0.0229973
Mrps18b	ENSRNOG00000000804	310.566	-0.710174	0.220091	-3.22673	0.00125215	0.0232359
Map1b	ENSRNOG00000017428	729.66	0.81461	0.252548	3.22556	0.00125725	0.0233036
Ctsb	ENSRNOG00000010331	3221.38	-0.524118	0.162511	-3.22512	0.00125921	0.0233128
Btn1a1	ENSRNOG00000017514	5.41632	5.44529	1.68914	3.22371	0.00126542	0.0233738
Kctd18	ENSRNOG00000027091	202.126	0.7969	0.247198	3.22374	0.0012653	0.0233738
Dnajc8	ENSRNOG00000013255	812.63	0.606135	0.188129	3.22191	0.00127338	0.0234937
Slu7	ENSRNOG00000003822	488.572	0.746232	0.231705	3.22061	0.00127916	0.0235732
Cdc42ep3	ENSRNOG00000032136	241.492	-0.614324	0.19081	-3.21956	0.00128386	0.0236325
Zdhhc8	ENSRNOG00000021891	170.697	-0.889997	0.276496	-3.21884	0.00128709	0.0236646
Tspan7	ENSRNOG00000003229	823.937	-0.536791	0.166841	-3.21739	0.00129365	0.0237579
Septin8	ENSRNOG00000007462	498.944	0.515221	0.160247	3.21517	0.00130368	0.0239147
RGD1561590	ENSRNOG00000010732	122.763	0.706925	0.219963	3.21383	0.00130978	0.0239991
Med21	ENSRNOG00000001820	151.915	0.644778	0.20074	3.21201	0.00131809	0.0241237
AABR07073038.1	ENSRNOG00000017708	1083.45	-0.637788	0.198632	-3.21091	0.00132317	0.0241891
R3hcc1	ENSRNOG00000016777	327.361	0.578387	0.180177	3.2101	0.00132687	0.0242289
Supt16h	ENSRNOG00000011953	1603.76	0.887656	0.276767	3.20723	0.0013402	0.0244251
Dscaml1	ENSRNOG00000016502	6.99604	3.60817	1.12505	3.20713	0.00134066	0.0244251
Sema3g	ENSRNOG00000018952	20.9908	1.57391	0.490933	3.20595	0.00134615	0.0244972
Stx8	ENSRNOG00000003849	53.5698	1.28863	0.402301	3.20314	0.00135937	0.0246857
Calr4	ENSRNOG00000037710	7.35395	4.18404	1.30625	3.20309	0.0013596	0.0246857
LOC24906	ENSRNOG00000002820	6.48841	3.92396	1.2252	3.2027	0.00136146	0.0246915
5S_rRNA	ENSRNOG00000034772	13.8356	3.09793	0.967673	3.20142	0.00136751	0.0247731
Fcho1	ENSRNOG00000033912	39.9756	1.40349	0.438744	3.19887	0.00137965	0.0249649
Dsn1	ENSRNOG00000006236	531.639	-0.421362	0.131814	-3.19663	0.00139044	0.0251316
LOC502684	ENSRNOG00000023721	17.48	1.84027	0.575988	3.19498	0.00139841	0.0252472
F2rl1	ENSRNOG00000018003	338.785	-0.562116	0.176191	-3.19037	0.0014209	0.0255953
Eif3el1	ENSRNOG00000027690	184.096	0.699242	0.219163	3.19052	0.00142018	0.0255953
Rcan1	ENSRNOG00000001979	248.507	-0.609051	0.191457	-3.18114	0.00146695	0.0263951
Plppr2	ENSRNOG00000012164	72.2558	-1.16202	0.365606	-3.17833	0.00148125	0.0266226
Irak4	ENSRNOG00000005965	50.8311	1.04694	0.329461	3.17773	0.00148435	0.0266484
Glmp	ENSRNOG00000019281	242.478	-1.24519	0.391973	-3.17673	0.00148946	0.0267101
AABR07006030.1	ENSRNOG00000046602	29.3886	2.4754	0.779383	3.1761	0.00149269	0.026738
Tmem269	ENSRNOG00000006658	6.28253	4.44627	1.4004	3.175	0.00149836	0.0267969
5S_rRNA	ENSRNOG00000057429	6.552	5.12104	1.61302	3.17481	0.00149932	0.0267969
AABR07026291.1	ENSRNOG00000014275	165.797	1.0301	0.324551	3.17394	0.00150385	0.0268477
Myh14	ENSRNOG00000020014	85.4816	1.32795	0.418529	3.1729	0.00150922	0.0269136
Hipk3	ENSRNOG00000011358	1067.33	-0.482875	0.152377	-3.16895	0.00152989	0.0272519
Agl	ENSRNOG00000016214	290.46	1.14323	0.360828	3.16836	0.00153301	0.0272769
Mta3	ENSRNOG00000004685	105.858	1.078	0.340359	3.16725	0.0015389	0.0273211
Tcof1	ENSRNOG00000026108	1092.51	0.628672	0.198484	3.16737	0.00153823	0.0273211
Tbx3	ENSRNOG00000008706	70.7715	1.01472	0.320455	3.16651	0.00154283	0.0273604
Syap1	ENSRNOG00000004304	153.533	0.763697	0.241361	3.16413	0.00155546	0.0275538
AABR07056415.1	ENSRNOG00000057536	4.6392	3.66021	1.15719	3.16302	0.0015614	0.0276285
Mfsd14b	ENSRNOG00000018227	460.005	-0.453725	0.143489	-3.16208	0.00156646	0.0276875
Mier1	ENSRNOG00000007175	693.302	1.0661	0.337234	3.16131	0.0015706	0.02773
Nr2c2	ENSRNOG00000010536	235.729	-0.654994	0.20734	-3.15904	0.0015829	0.0279162
Arhgap24	ENSRNOG00000056944	58.96	0.953971	0.302232	3.15642	0.0015972	0.0281375
Arl6ip4	ENSRNOG00000001080	167.359	1.00614	0.318853	3.15551	0.00160216	0.028171
Megf11	ENSRNOG00000010634	8.80899	3.66028	1.15999	3.15543	0.00160263	0.028171
Enc1	ENSRNOG00000016541	243.575	-0.648915	0.205673	-3.15508	0.00160452	0.0281733
Lmx1a	ENSRNOG00000004642	6.41687	3.66823	1.16391	3.15163	0.00162362	0.0284775
Gnai2	ENSRNOG00000016592	2946.87	0.592181	0.187996	3.14997	0.0016329	0.0286088
Pdzd7	ENSRNOG00000032946	18.4487	1.97849	0.628507	3.14792	0.00164435	0.0287464
Homer2	ENSRNOG00000061450	115.909	-0.776083	0.246515	-3.14821	0.00164272	0.0287464
LOC690142	ENSRNOG00000025898	5.06821	5.1075	1.62363	3.14573	0.00165676	0.0289317
AABR07005778.1	ENSRNOG00000059566	5.50288	5.8825	1.87027	3.14527	0.00165933	0.0289451
Fyco1	ENSRNOG00000006336	277.135	0.640163	0.203619	3.14393	0.00166694	0.0290461
Dnajc30	ENSRNOG00000031721	60.5425	-1.43914	0.458186	-3.14095	0.00168403	0.0293121
Man1a1	ENSRNOG00000000800	128.258	0.680602	0.216756	3.13995	0.00168978	0.02938
LOC103694491	ENSRNOG00000051356	10.1112	3.21187	1.02346	3.13825	0.00169962	0.0295191
AABR07058976.1	ENSRNOG00000054065	276.804	2.4977	0.79661	3.13541	0.00171612	0.0297733
Areg	ENSRNOG00000002754	668.159	-0.49156	0.156868	-3.13359	0.00172682	0.0299266
Rsf1	ENSRNOG00000024194	339.408	1.07352	0.342872	3.13097	0.00174233	0.03013
Dnal1	ENSRNOG00000042333	86.3456	1.16378	0.371661	3.13128	0.00174046	0.03013
Taf7l2	ENSRNOG00000022632	4.14757	5.34368	1.70728	3.12994	0.00174841	0.0302026
Tsnax	ENSRNOG00000049784	387.298	-0.500588	0.160151	-3.12573	0.00177363	0.0306052
Vit	ENSRNOG00000004706	6.57386	4.01081	1.28387	3.124	0.00178408	0.0306862
Rbm26	ENSRNOG00000009836	676.772	0.882337	0.282395	3.12448	0.00178118	0.0306862
Il4r	ENSRNOG00000015441	230.639	0.772271	0.247185	3.12426	0.00178253	0.0306862
Scpep1	ENSRNOG00000002358	507.392	-0.470531	0.150677	-3.12278	0.00179151	0.030748
Marchf6	ENSRNOG00000011066	214.931	-0.608285	0.194829	-3.12215	0.00179536	0.030748
Dock1	ENSRNOG00000018683	449.74	0.821392	0.263051	3.12256	0.00179288	0.030748
Gramd1a	ENSRNOG00000021106	121.128	1.01727	0.32581	3.1223	0.00179447	0.030748
Ncs1	ENSRNOG00000008761	257.425	-0.836174	0.267868	-3.12159	0.00179875	0.0307731
Lxn	ENSRNOG00000013572	259.119	-0.701489	0.224763	-3.12102	0.00180225	0.0307999
Tmprss6	ENSRNOG00000000184	16.8893	2.57668	0.82585	3.12003	0.00180832	0.0308379
Cxxc1	ENSRNOG00000014614	194.83	0.536085	0.171812	3.12019	0.00180736	0.0308379
Pcnx1	ENSRNOG00000007459	356.542	-0.871172	0.279305	-3.11907	0.00181421	0.0309053
Prpf40a	ENSRNOG00000004864	1779.33	0.984045	0.315613	3.11789	0.0018215	0.0309308
Pfdn5	ENSRNOG00000012985	275.208	0.996153	0.319466	3.11818	0.00181972	0.0309308
Ctdsp1	ENSRNOG00000015295	364.08	-0.912431	0.292627	-3.11807	0.0018204	0.0309308
AABR07056845.1	ENSRNOG00000023762	14.5637	2.64748	0.849536	3.11638	0.00183087	0.0310569
Supt6h	ENSRNOG00000012240	2008.91	0.534341	0.171482	3.11601	0.00183315	0.0310625
Evc2	ENSRNOG00000007025	141.805	0.682587	0.21914	3.11484	0.00184042	0.0311528
Purb	ENSRNOG00000056150	337.27	-0.711976	0.228645	-3.11389	0.0018464	0.031188
Bst2	ENSRNOG00000059900	775.072	-0.662501	0.212742	-3.1141	0.00184507	0.031188
Iqgap2	ENSRNOG00000025406	475.774	0.885649	0.284551	3.11245	0.00185542	0.0313073
Mpp6	ENSRNOG00000021579	241.159	1.00887	0.324192	3.11196	0.00185851	0.0313264
Zfp526	ENSRNOG00000047526	140.934	0.973657	0.312959	3.11114	0.00186369	0.0313806
Akap5	ENSRNOG00000006410	266.97	0.99522	0.319951	3.11054	0.00186747	0.0314113
Eps8l1	ENSRNOG00000027942	8.5003	2.66731	0.857991	3.10878	0.00187861	0.0315653
Ccnb1	ENSRNOG00000058539	408.019	-0.577877	0.185915	-3.10828	0.00188181	0.031586
Fam160b1	ENSRNOG00000017225	228.171	-0.632451	0.203548	-3.10713	0.00188915	0.0316759
Gtf3c2	ENSRNOG00000056904	471.277	-0.445964	0.143572	-3.10621	0.00189503	0.0317412
Atrx	ENSRNOG00000056703	352.233	1.31554	0.424027	3.1025	0.00191891	0.0321076
Ccn4	ENSRNOG00000007078	385.316	-0.654757	0.211098	-3.10167	0.00192432	0.0321645
Magi3	ENSRNOG00000019885	404.698	0.806781	0.260201	3.1006	0.00193126	0.0322469
Zfp667	ENSRNOG00000033906	10.2742	2.91607	0.940589	3.10026	0.00193354	0.0322512
Trpm5	ENSRNOG00000020484	21.4861	2.18928	0.70631	3.0996	0.00193785	0.0322559
AABR07048397.1	ENSRNOG00000038905	211.995	0.72057	0.232452	3.09986	0.00193611	0.0322559
AABR07041096.1	ENSRNOG00000054795	60.9014	1.32554	0.427717	3.09911	0.00194102	0.0322751
Gtf2a1	ENSRNOG00000004300	198.874	0.836362	0.269953	3.09818	0.00194716	0.0323435
Col13a1	ENSRNOG00000000552	11.7739	3.39072	1.09508	3.09633	0.00195933	0.0324884
Mprip	ENSRNOG00000003226	2124.56	0.732864	0.236789	3.09501	0.00196807	0.0324884
Strbp	ENSRNOG00000010150	435.677	0.947051	0.305885	3.0961	0.00196083	0.0324884
Dynll1	ENSRNOG00000011222	1300.46	-0.592716	0.191486	-3.09534	0.00196588	0.0324884
Psip1	ENSRNOG00000011498	835.562	0.943549	0.304859	3.09503	0.00196792	0.0324884
Metazoa_SRP	ENSRNOG00000061397	14.6314	2.49089	0.804724	3.09534	0.00196588	0.0324884
Cd37	ENSRNOG00000020699	5.25672	4.3585	1.40852	3.09437	0.00197228	0.0325244
Snap29	ENSRNOG00000001867	174.312	0.786405	0.254262	3.09289	0.00198216	0.0326536
Parva	ENSRNOG00000015713	1687.6	-0.576816	0.186558	-3.09188	0.00198894	0.0327316
RGD1561667	ENSRNOG00000030145	55.1152	1.99562	0.645565	3.09128	0.00199297	0.0327641
Scarf2	ENSRNOG00000000288	110.214	-1.06303	0.343998	-3.09023	0.00200004	0.0328466
Kat7	ENSRNOG00000022664	446.836	-0.612953	0.198404	-3.08942	0.00200548	0.0328724
Myo18a	ENSRNOG00000033101	606.296	0.552989	0.178996	3.08938	0.00200572	0.0328724
Fn3k	ENSRNOG00000036659	4.00657	6.04591	1.95787	3.088	0.00201507	0.0329919
Hnrnpm	ENSRNOG00000007921	1606.19	0.76342	0.247277	3.0873	0.00201982	0.0330359
AY172581.24	ENSRNOG00000043866	819461	0.766791	0.248641	3.08393	0.00204286	0.0333785
Def6	ENSRNOG00000000502	101.136	1.05382	0.342037	3.08101	0.002063	0.0336732
Xpo6	ENSRNOG00000016722	1224.32	-0.429614	0.139541	-3.07878	0.00207853	0.0338576
Bin3	ENSRNOG00000018023	85.2257	0.748884	0.243217	3.07907	0.00207644	0.0338576
Ca9	ENSRNOG00000017073	641.341	-0.690549	0.224369	-3.07774	0.00208578	0.0339411
Bcap29	ENSRNOG00000007884	114.38	0.988151	0.321172	3.0767	0.00209305	0.0340249
Slc1a6	ENSRNOG00000007509	6.90817	4.37715	1.42381	3.07426	0.00211023	0.0342346
Kirrel2	ENSRNOG00000020864	8.09248	4.41578	1.43626	3.07449	0.00210863	0.0342346
Smad3	ENSRNOG00000008620	237.978	-0.72067	0.234464	-3.0737	0.00211424	0.0342648
Cyp2j10	ENSRNOG00000042224	10.8077	2.87979	0.93741	3.07207	0.00212577	0.0344168
Spag7	ENSRNOG00000004246	438.94	0.74075	0.241251	3.07046	0.0021373	0.0344987
Ms4a6a	ENSRNOG00000020991	8.91314	3.16107	1.02944	3.07068	0.00213574	0.0344987
5S_rRNA	ENSRNOG00000055727	14.4666	2.74486	0.893939	3.07052	0.00213687	0.0344987
RGD1561635	ENSRNOG00000013310	7.94198	3.24518	1.05706	3.07001	0.00214051	0.0345157
AABR07068161.1	ENSRNOG00000053200	12.9396	2.74972	0.896515	3.06713	0.00216128	0.0348155
Ehd3	ENSRNOG00000007744	554.819	-0.474097	0.154677	-3.06508	0.00217612	0.0350194
Mrpl15	ENSRNOG00000008566	371.758	0.683195	0.222946	3.0644	0.00218106	0.0350636
Mcemp1	ENSRNOG00000028259	38.8567	1.03554	0.338079	3.06302	0.00219114	0.0351555
Lclat1	ENSRNOG00000034026	58.1652	1.44025	0.470206	3.06302	0.00219117	0.0351555
Ptpn9	ENSRNOG00000017600	442.814	-0.507488	0.165719	-3.06233	0.00219621	0.0351657
U6	ENSRNOG00000059188	3.42385	6.23027	2.03441	3.06245	0.00219532	0.0351657
Fbxo17	ENSRNOG00000019942	4.86439	3.97451	1.29831	3.06129	0.00220384	0.0352526
Zwint	ENSRNOG00000048682	995.108	-0.477015	0.15586	-3.06053	0.00220943	0.0353068
Ccdc191	ENSRNOG00000057815	36.5913	1.74937	0.571749	3.05968	0.00221573	0.035372
Soat1	ENSRNOG00000004111	900.508	-0.423141	0.138385	-3.0577	0.0022304	0.0355708
Pcgf2	ENSRNOG00000012705	147.656	-1.0171	0.332688	-3.05723	0.00223393	0.0355915
Gng7	ENSRNOG00000019857	4.62042	4.69405	1.53599	3.05603	0.00224287	0.0356985
Dnajb12	ENSRNOG00000030408	457.191	-0.512616	0.167797	-3.05497	0.00225083	0.0357896
Mycl	ENSRNOG00000014259	9.76494	2.76659	0.906468	3.05205	0.00227281	0.0360316
Cfap298	ENSRNOG00000021399	51.028	0.973431	0.318922	3.05226	0.00227129	0.0360316
Syt15	ENSRNOG00000051688	9.89486	2.79554	0.915877	3.05231	0.00227087	0.0360316
Ush2a	ENSRNOG00000003738	16.3688	2.28278	0.748562	3.04955	0.00229181	0.036293
Bles03	ENSRNOG00000020551	271.364	-1.16667	0.382604	-3.04929	0.00229384	0.036293
Cyth2	ENSRNOG00000021051	105.901	-1.0015	0.328646	-3.04736	0.00230863	0.036491
Aebp2	ENSRNOG00000008929	74.2515	1.00394	0.329569	3.04622	0.0023174	0.0365935
Slfn13	ENSRNOG00000021412	864.841	0.768431	0.252314	3.04554	0.00232266	0.0366201
Tlr12	ENSRNOG00000042455	10.0646	3.33496	1.09508	3.04541	0.00232367	0.0366201
Shox2	ENSRNOG00000012478	50.0787	1.56407	0.51366	3.04495	0.00232717	0.0366392
Ank2	ENSRNOG00000011076	108.504	1.10685	0.363785	3.0426	0.00234547	0.036859
Golga7	ENSRNOG00000017956	336.579	-0.461892	0.15181	-3.04256	0.00234574	0.036859
Nuak2	ENSRNOG00000000034	173.611	-0.588571	0.193474	-3.04213	0.00234914	0.0368762
Hsp90ab1	ENSRNOG00000019834	24357.8	0.323851	0.106536	3.03982	0.00236723	0.0371237
Dcakd	ENSRNOG00000021682	227.601	-0.872393	0.287055	-3.03912	0.00237273	0.0371736
Nap1l1	ENSRNOG00000003890	3225.64	0.881797	0.290237	3.03819	0.00238003	0.0371786
Rab35	ENSRNOG00000022014	400.874	-0.580339	0.19098	-3.03874	0.00237572	0.0371786
Rhox2	ENSRNOG00000040013	6.44752	3.76202	1.23822	3.03825	0.00237956	0.0371786
Gdap1	ENSRNOG00000005850	10.6347	3.58114	1.18056	3.03342	0.00241799	0.0377347
Ppp2r5d	ENSRNOG00000016849	430.087	-0.683811	0.225481	-3.03267	0.00242398	0.0377546
Csf1	ENSRNOG00000018659	1198.33	-0.825938	0.272326	-3.0329	0.00242219	0.0377546
Daam1	ENSRNOG00000004345	224.266	0.813209	0.268193	3.03218	0.00242798	0.0377802
Noct	ENSRNOG00000010799	86.8195	-0.930553	0.306962	-3.0315	0.00243343	0.0378282
Ccn1	ENSRNOG00000014350	2528.09	-0.647957	0.213763	-3.03119	0.00243591	0.0378299
Tmem100	ENSRNOG00000002434	53.5496	1.56318	0.515748	3.03089	0.00243833	0.0378308
Ccdc88b	ENSRNOG00000024931	35.0282	1.95472	0.645138	3.02992	0.00244615	0.0379153
Fbn2	ENSRNOG00000043219	16.1364	2.22192	0.733482	3.02928	0.00245135	0.0379591
H1f5	ENSRNOG00000060355	905.837	-1.05767	0.349337	-3.02765	0.00246461	0.0381276
Ccser1	ENSRNOG00000029321	6.34921	4.23282	1.39834	3.02702	0.00246977	0.0381704
Tchp	ENSRNOG00000001191	134.495	0.716716	0.237026	3.02379	0.0024963	0.0385432
Nufip1	ENSRNOG00000001033	329.33	0.56333	0.18632	3.02345	0.00249911	0.0385494
Muc5b	ENSRNOG00000019846	23.8649	1.97044	0.651782	3.02316	0.00250152	0.0385494
Kctd10	ENSRNOG00000047896	631.934	0.545798	0.180592	3.02228	0.00250878	0.0386241
Dock7	ENSRNOG00000008298	550.623	0.638579	0.211567	3.01833	0.0025417	0.0390202
Cidec	ENSRNOG00000009153	17.4687	2.80877	0.930932	3.01716	0.00255158	0.0390202
Pde1c	ENSRNOG00000012337	13.1381	2.6336	0.872601	3.0181	0.00254362	0.0390202
Kcnv2	ENSRNOG00000012566	7.89306	2.78845	0.924006	3.01779	0.00254629	0.0390202
Pabpc4	ENSRNOG00000015642	714.736	0.70353	0.233163	3.01733	0.00255008	0.0390202
Nop9	ENSRNOG00000020321	289.668	-0.684532	0.226839	-3.01771	0.00254696	0.0390202
Acta2	ENSRNOG00000058039	1898.1	-0.647502	0.214506	-3.01858	0.00253965	0.0390202
Letm1	ENSRNOG00000016427	462.573	0.534714	0.177251	3.0167	0.00255541	0.0390243
Pan2	ENSRNOG00000032441	128.836	-0.708701	0.23495	-3.01639	0.00255801	0.0390243
Bmp8b	ENSRNOG00000033209	3.44847	5.45387	1.80816	3.01626	0.00255917	0.0390243
Cadm4	ENSRNOG00000024243	210.64	-0.914476	0.303259	-3.0155	0.0025656	0.0390851
Cass4	ENSRNOG00000021560	8.18344	3.85017	1.27739	3.01409	0.00257751	0.0392261
Surf4	ENSRNOG00000060005	207.387	-1.05583	0.350329	-3.01383	0.00257976	0.0392261
Mindy1	ENSRNOG00000021131	307.474	-0.620318	0.205849	-3.01346	0.00258285	0.0392358
Lsg1	ENSRNOG00000001727	194.378	0.664319	0.22052	3.01251	0.00259095	0.0393214
Sec23b	ENSRNOG00000008411	884.851	-0.465925	0.154684	-3.01211	0.00259441	0.0393367
AABR07018323.1	ENSRNOG00000038483	328.379	-0.709311	0.235617	-3.01044	0.00260866	0.0395153
Flvcr2	ENSRNOG00000008754	10.0036	2.71159	0.900993	3.00955	0.00261632	0.0395906
Kdm5a	ENSRNOG00000010591	728.698	0.812676	0.270056	3.00929	0.00261859	0.0395906
Slc27a5	ENSRNOG00000019626	5.18571	4.66063	1.54917	3.00847	0.00262564	0.0396598
Meltf	ENSRNOG00000001739	6.1042	2.87811	0.957461	3.00598	0.00264729	0.0398868
Arhgef15	ENSRNOG00000004566	12.7447	2.91675	0.970237	3.00623	0.00264512	0.0398868
Stil	ENSRNOG00000057760	321.509	-0.491183	0.163408	-3.00588	0.00264815	0.0398868
AABR07053749.2	ENSRNOG00000053070	16.1544	2.02986	0.675705	3.00406	0.00266402	0.0400882
Col7a1	ENSRNOG00000020579	51.7863	1.51845	0.505554	3.00354	0.00266859	0.0401192
Ccn2	ENSRNOG00000015036	1833.55	0.473698	0.157756	3.00273	0.00267574	0.0401889
Aldh2	ENSRNOG00000001344	452.46	0.913086	0.30414	3.00219	0.00268047	0.0402222
Ctps2	ENSRNOG00000004257	193.893	0.789328	0.262963	3.00167	0.00268505	0.040253
Mtf2	ENSRNOG00000000075	92.1196	1.16051	0.386667	3.00133	0.00268806	0.0402559
Gbf1	ENSRNOG00000026048	1493.22	-0.514683	0.171499	-3.00108	0.00269027	0.0402559
Il17re	ENSRNOG00000009204	240.173	-0.782928	0.261097	-2.99861	0.00271216	0.0405455
5_8S_rRNA	ENSRNOG00000059722	9.71327	2.66386	0.888708	2.99746	0.00272242	0.0406608
Kcnk2	ENSRNOG00000002653	8.51946	3.22284	1.07571	2.99602	0.00273525	0.0408144
Sik1	ENSRNOG00000001189	158.648	0.71561	0.238909	2.99533	0.00274151	0.0408317
Dmac1	ENSRNOG00000023946	100.499	-0.878923	0.293405	-2.9956	0.00273906	0.0408317
Egln3	ENSRNOG00000005053	1571.93	-0.587365	0.196186	-2.99392	0.00275415	0.0409364
Gprc5d	ENSRNOG00000008439	48.9388	-1.19112	0.397915	-2.99341	0.00275878	0.0409364
LOC100910838	ENSRNOG00000024641	14.5563	2.16886	0.724489	2.99363	0.00275676	0.0409364
5S_rRNA	ENSRNOG00000035323	15.4529	2.55769	0.854211	2.99421	0.00275156	0.0409364
Ptprn2	ENSRNOG00000005003	9.4988	2.96509	0.99173	2.98982	0.00279143	0.0413163
Lrrc1	ENSRNOG00000005970	165.667	0.614412	0.205495	2.98991	0.00279061	0.0413163
Dpy19l1	ENSRNOG00000026589	185.554	0.666033	0.222784	2.98958	0.00279358	0.0413163
Cd59	ENSRNOG00000042821	79.1107	0.843952	0.282309	2.98946	0.00279472	0.0413163
Tmem88	ENSRNOG00000009870	36.3614	-1.39733	0.467623	-2.98816	0.00280663	0.0414542
5S_rRNA	ENSRNOG00000035114	9.32013	3.78576	1.26745	2.98691	0.00281815	0.0415859
Vps37b	ENSRNOG00000001086	227.431	-0.604108	0.202327	-2.98581	0.00282832	0.0416975
Ccdc125	ENSRNOG00000027410	64.5431	1.26904	0.425126	2.9851	0.00283482	0.0417277
LOC100365810	ENSRNOG00000045885	9.18685	2.41799	0.810091	2.98484	0.00283726	0.0417277
AABR07039234.1	ENSRNOG00000055330	160.071	1.25188	0.419427	2.98474	0.0028382	0.0417277
Lhx5	ENSRNOG00000001392	3.79788	5.52316	1.85116	2.98362	0.00284863	0.041815
Tmem178b	ENSRNOG00000047635	14.9086	3.10643	1.04119	2.98354	0.00284936	0.041815
AABR07039356.2	ENSRNOG00000051257	251.814	-0.857246	0.287366	-2.98312	0.0028533	0.0418345
Dlst	ENSRNOG00000005061	1076.45	0.417292	0.139923	2.98229	0.002861	0.0419089
E2f4	ENSRNOG00000015708	755.047	-0.760011	0.254918	-2.9814	0.00286938	0.0419933
Ythdf2	ENSRNOG00000010892	445.939	-0.445357	0.149423	-2.98051	0.00287771	0.0420766
Nrde2	ENSRNOG00000004004	161.905	0.672185	0.225565	2.98	0.00288246	0.0421076
Wdr1	ENSRNOG00000028498	2634.78	-0.340431	0.11428	-2.97892	0.0028927	0.0421801
Ak3	ENSRNOG00000052506	251.001	-0.634278	0.212912	-2.97907	0.00289129	0.0421801
Osmr	ENSRNOG00000033192	1240.4	-0.460034	0.154446	-2.9786	0.00289568	0.0421851
Tmem192	ENSRNOG00000030199	74.4446	0.935559	0.314806	2.97186	0.00296001	0.0430439
Cngb1	ENSRNOG00000031773	18.1035	2.26535	0.762196	2.97213	0.00295738	0.0430439
Anln	ENSRNOG00000014343	292.954	0.736669	0.247912	2.97149	0.00296357	0.0430566
Tmem52b	ENSRNOG00000058653	5.84069	3.19447	1.07551	2.97019	0.00297613	0.0431997
Mad2l1	ENSRNOG00000005376	348.645	0.690576	0.232548	2.96961	0.00298179	0.0432428
Qrich1	ENSRNOG00000025071	750.078	-0.497699	0.167657	-2.96855	0.0029921	0.043353
Wfs1	ENSRNOG00000005108	193.728	-0.707933	0.238597	-2.96707	0.00300656	0.0433661
S100pbp	ENSRNOG00000007099	180.93	0.642191	0.216401	2.9676	0.00300134	0.0433661
Ptbp3	ENSRNOG00000016334	623.261	-0.618059	0.208268	-2.96762	0.00300113	0.0433661
Usp22	ENSRNOG00000032492	296.211	-0.628868	0.211933	-2.9673	0.00300428	0.0433661
Slc43a3	ENSRNOG00000061768	8.07183	3.00631	1.01314	2.96731	0.00300419	0.0433661
Gpc3	ENSRNOG00000060179	1048.67	-0.403922	0.136339	-2.96263	0.0030502	0.0439559
Pgm1	ENSRNOG00000009889	310.482	-0.609666	0.205859	-2.96157	0.0030607	0.0440675
Tnfaip1	ENSRNOG00000009069	1161.41	-0.484426	0.163707	-2.9591	0.00308536	0.0443826
Ubqln4	ENSRNOG00000019933	922.402	-0.675775	0.228399	-2.95875	0.00308893	0.044394
Hmga1	ENSRNOG00000000488	1118.99	-0.538008	0.181909	-2.95757	0.00310075	0.0444859
Zscan10	ENSRNOG00000021782	9.52304	3.31277	1.1201	2.95756	0.00310089	0.0444859
Btrc	ENSRNOG00000016280	327.544	0.735296	0.248665	2.95698	0.00310673	0.0445297
Kpna6	ENSRNOG00000000127	854.82	-0.447355	0.151452	-2.95378	0.00313912	0.0448735
Kpna7	ENSRNOG00000042296	3.1617	6.43787	2.17914	2.95432	0.00313362	0.0448735
Foxj3	ENSRNOG00000061851	653.79	-0.381012	0.128981	-2.95401	0.00313671	0.0448735
Cep104	ENSRNOG00000025000	172.484	0.711158	0.240923	2.9518	0.00315923	0.0451205
Gna12	ENSRNOG00000001235	443.577	-0.590257	0.200106	-2.94973	0.00318052	0.0453841
Gpr15	ENSRNOG00000039680	3.7582	5.03429	1.70926	2.9453	0.00322645	0.0459985
Ubiad1	ENSRNOG00000009575	260.624	-0.776199	0.263607	-2.94453	0.00323443	0.0460633
St3gal2	ENSRNOG00000017932	410.778	-0.619753	0.210498	-2.94422	0.0032377	0.0460633
Cish	ENSRNOG00000029543	151.721	-0.992818	0.33723	-2.94404	0.00323963	0.0460633
Nol12	ENSRNOG00000010209	118.276	1.1449	0.389002	2.94317	0.00324869	0.0460884
Kxd1	ENSRNOG00000019971	281.246	-0.814164	0.276658	-2.94285	0.00325203	0.0460884
Slc25a39	ENSRNOG00000020994	402.553	-0.868329	0.295036	-2.94313	0.00324915	0.0460884
Tsku	ENSRNOG00000027784	411.939	-0.655077	0.222606	-2.94277	0.00325293	0.0460884
Plekha4	ENSRNOG00000020942	76.3014	1.02083	0.34711	2.94094	0.00327214	0.0463196
Actr1a	ENSRNOG00000019725	1183.17	-0.65752	0.22365	-2.93995	0.00328268	0.0464277
Ripk3	ENSRNOG00000020465	771.003	-0.443997	0.151063	-2.93915	0.00329109	0.0465055
Cycs	ENSRNOG00000010452	177.234	-0.647767	0.220468	-2.93815	0.00330179	0.0466156
Akap8	ENSRNOG00000006559	650.685	0.530849	0.180693	2.93784	0.00330504	0.0466203
Mpzl1	ENSRNOG00000003248	334.752	-0.613389	0.208861	-2.93683	0.00331589	0.0467321
Afdn	ENSRNOG00000023753	1342.35	0.761964	0.259496	2.93632	0.00332131	0.0467673
Cipc	ENSRNOG00000011111	406.085	-0.571226	0.194592	-2.9355	0.00333011	0.0467677
Slc22a7	ENSRNOG00000018420	4.85131	3.75877	1.28027	2.93591	0.0033257	0.0467677
LOC100362333	ENSRNOG00000055277	346.162	0.49378	0.168208	2.93553	0.00332981	0.0467677
Camkmt	ENSRNOG00000030629	23.9667	1.51233	0.515397	2.93431	0.00334294	0.0469067
Acvr1b	ENSRNOG00000006934	753.599	0.55876	0.19045	2.93389	0.00334742	0.0469285
Mars1	ENSRNOG00000025459	874.266	-0.394898	0.134664	-2.93246	0.00336288	0.0471038
Mafg	ENSRNOG00000036697	208.733	-0.690681	0.235783	-2.92931	0.00339716	0.0475424
AABR07059041.1	ENSRNOG00000048969	196.148	0.651044	0.222289	2.92882	0.00340248	0.0475752
Acp1	ENSRNOG00000005260	101.11	-0.698294	0.23863	-2.92626	0.00343065	0.0479272
B4galt4	ENSRNOG00000003114	87.9201	0.865439	0.295785	2.9259	0.0034346	0.0479405
Ubxn4	ENSRNOG00000003625	677.781	0.414969	0.141865	2.92509	0.00344351	0.0479812
Thbs1	ENSRNOG00000045829	54511	-0.442288	0.151191	-2.92536	0.00344053	0.0479812
Dpysl3	ENSRNOG00000018992	1471.43	0.45475	0.155508	2.92429	0.00345239	0.0480631
Ecd	ENSRNOG00000042253	149.346	-0.630775	0.215755	-2.92357	0.00346044	0.0481332
Comp	ENSRNOG00000048472	13.9393	1.95899	0.670388	2.92217	0.00347604	0.0483081
Czib	ENSRNOG00000012724	111.693	0.733045	0.251019	2.92028	0.0034972	0.0485601
Hpcal1	ENSRNOG00000005492	389.295	-0.616225	0.211096	-2.91916	0.00350973	0.0486917
Ssb	ENSRNOG00000007998	1235.09	0.948519	0.324968	2.91881	0.00351373	0.0487051
Foxp4	ENSRNOG00000022804	280.635	-0.890396	0.305161	-2.91779	0.00352524	0.0487795
Wdr13	ENSRNOG00000039587	54.5791	0.945368	0.324031	2.91752	0.00352825	0.0487795
Clmp	ENSRNOG00000053239	135.632	0.950928	0.325918	2.91769	0.00352638	0.0487795
Smpd1	ENSRNOG00000017977	701.496	-0.788201	0.270258	-2.91648	0.00354003	0.0489001
Dhx15	ENSRNOG00000003844	1409.95	0.507683	0.174125	2.91563	0.00354973	0.0489918
AC125935.1	ENSRNOG00000058367	12.6716	3.20818	1.10063	2.91486	0.00355843	0.0490696
Abca16	ENSRNOG00000015783	17.1315	2.20792	0.75783	2.91348	0.00357428	0.0492456
Slc12a1	ENSRNOG00000005367	12.7683	2.41429	0.829027	2.9122	0.0035889	0.0493704
Kcnc3	ENSRNOG00000019959	47.2153	-0.940966	0.323117	-2.91215	0.00358951	0.0493704
Tsnaxip1	ENSRNOG00000018954	13.3678	3.17492	1.09134	2.90919	0.00362372	0.0497554
Dda1	ENSRNOG00000039417	357.669	-0.70764	0.243241	-2.90922	0.00362335	0.0497554
Phf14	ENSRNOG00000005775	360.437	0.901818	0.310055	2.90858	0.00363079	0.0498097
Palm3	ENSRNOG00000005729	11.8293	2.80338	0.964644	2.90613	0.00365931	0.0499014
Akirin2	ENSRNOG00000008288	239.122	-0.607216	0.208844	-2.90751	0.00364321	0.0499014
Smarce1	ENSRNOG00000010676	1350.69	0.613784	0.211173	2.90655	0.00365444	0.0499014
Fam83d	ENSRNOG00000015794	292.587	-0.695707	0.239335	-2.90683	0.00365114	0.0499014
Tubb2a	ENSRNOG00000017558	11.8153	2.13678	0.73525	2.9062	0.00365849	0.0499014
Ppy	ENSRNOG00000020874	3.90714	5.66286	1.94805	2.90694	0.00364981	0.0499014
Rps28	ENSRNOG00000042886	467.582	-1.08184	0.372168	-2.90685	0.00365084	0.0499014
Adam8	ENSRNOG00000017897	19.3685	2.3936	0.823725	2.90582	0.0036629	0.0499078
Snrk	ENSRNOG00000004050	487.199	-0.505027	0.173818	-2.90549	0.00366682	0.0499186
Myo10	ENSRNOG00000010161	581.933	0.69807	0.240342	2.90448	0.00367861	0.0500106
AABR07071244.1	ENSRNOG00000060723	895.555	0.387727	0.133497	2.90438	0.00367983	0.0500106
Nup107	ENSRNOG00000006541	204.917	-0.905485	0.311811	-2.90395	0.00368484	0.0500362
Ripor3	ENSRNOG00000010791	49.4276	1.15285	0.39704	2.90362	0.00368877	0.0500472
Mbd6	ENSRNOG00000006209	154.591	-0.990906	0.34138	-2.90265	0.00370025	0.0501604
Lpin1	ENSRNOG00000004377	57.012	1.07497	0.370491	2.90147	0.00371419	0.0503066
Psmd13	ENSRNOG00000014109	856.906	-0.633171	0.218247	-2.90116	0.0037178	0.050313
LOC684797	ENSRNOG00000059382	794.946	1.75443	0.604969	2.90003	0.00373123	0.050452
Zc3hav1	ENSRNOG00000013948	923.941	-0.554795	0.191618	-2.89532	0.00378776	0.0510868
AABR07005790.1	ENSRNOG00000051561	54.011	1.55847	0.538247	2.89545	0.00378618	0.0510868
5_8S_rRNA	ENSRNOG00000056663	9.71011	2.87868	0.994224	2.89541	0.00378667	0.0510868
Dcaf4	ENSRNOG00000008399	148.104	0.594238	0.205263	2.89501	0.00379152	0.0510944
Cdc37l1	ENSRNOG00000010967	421.085	0.697155	0.240952	2.89334	0.00381169	0.0512798
Hif1an	ENSRNOG00000014234	254.528	0.771872	0.266753	2.89358	0.00380874	0.0512798
Dync1h1	ENSRNOG00000006178	2346.41	0.925336	0.320039	2.89132	0.00383631	0.0515592
Stard7	ENSRNOG00000013479	500.908	-0.596555	0.206342	-2.89111	0.0038389	0.0515592
Cgm4	ENSRNOG00000042250	4.18625	3.80712	1.31717	2.89038	0.00384777	0.051635
Wdr33	ENSRNOG00000011382	376.76	0.56304	0.194884	2.8891	0.00386349	0.0518025
Idh3a	ENSRNOG00000010277	1309.8	-0.431063	0.149226	-2.88865	0.00386894	0.0518321
Mpp3	ENSRNOG00000033653	10.2779	2.68243	0.928781	2.88812	0.00387556	0.0518774
Aspm	ENSRNOG00000012318	632.928	0.791552	0.274109	2.88772	0.00388039	0.0518987
Cab39l	ENSRNOG00000011603	100.549	0.995696	0.344955	2.88645	0.00389614	0.0520657
Acsl3	ENSRNOG00000014718	509.31	0.912089	0.316021	2.88617	0.00389965	0.0520691
Pde6a	ENSRNOG00000017816	11.8193	2.5034	0.86799	2.88413	0.00392493	0.0523194
Plscr3	ENSRNOG00000027914	793.686	-0.676343	0.234492	-2.88429	0.00392293	0.0523194
Rprd1a	ENSRNOG00000016036	85.9082	1.07536	0.372998	2.88303	0.00393874	0.0524597
Trappc1	ENSRNOG00000037627	181.268	-0.757894	0.262916	-2.88265	0.00394342	0.0524784
Tbl3	ENSRNOG00000013429	371.31	-0.70828	0.245741	-2.88223	0.00394876	0.0525056
Dxo	ENSRNOG00000000422	107.14	0.845965	0.293628	2.88108	0.00396312	0.0525656
Slc35e4	ENSRNOG00000004168	118.175	-1.10008	0.381787	-2.88139	0.00395923	0.0525656
Slc4a9	ENSRNOG00000018525	11.3628	3.21407	1.11554	2.88117	0.003962	0.0525656
Rasl10a	ENSRNOG00000008951	20.6186	1.57779	0.547691	2.88081	0.00396659	0.052568
Nde1	ENSRNOG00000058007	264.766	-0.436543	0.151569	-2.88016	0.00397476	0.0526327
Thap12	ENSRNOG00000053923	305.449	0.733624	0.254751	2.87976	0.00397972	0.0526547
Ccdc43	ENSRNOG00000002748	290.361	0.552148	0.191779	2.87909	0.00398829	0.0527245
Ppme1	ENSRNOG00000017227	740.533	-0.528989	0.183798	-2.87811	0.00400072	0.0528393
Adamts5	ENSRNOG00000057794	9.1982	2.93348	1.01932	2.87788	0.00400358	0.0528393
Sspo	ENSRNOG00000025848	42.1669	2.27844	0.791897	2.8772	0.00401226	0.0528744
AABR07035796.1	ENSRNOG00000057927	77.5243	1.18189	0.410784	2.87715	0.00401285	0.0528744
Rrp1	ENSRNOG00000001203	557.303	0.453993	0.157881	2.87553	0.00403345	0.0530148
Cyp2b12	ENSRNOG00000031529	9.03509	3.93386	1.36784	2.87598	0.00402781	0.0530148
5S_rRNA	ENSRNOG00000034799	17.3087	2.6195	0.910908	2.8757	0.0040313	0.0530148
AABR07058423.1	ENSRNOG00000005382	10.679	2.83873	0.987329	2.87516	0.00403825	0.0530343
Itga7	ENSRNOG00000007905	31.7079	1.77071	0.616369	2.87282	0.00406832	0.0532544
Pgrmc1	ENSRNOG00000012786	428.484	-0.474946	0.165315	-2.87298	0.00406626	0.0532544
Cers2	ENSRNOG00000021138	352.432	-0.577585	0.201018	-2.87329	0.00406215	0.0532544
Mybphl	ENSRNOG00000037082	15.4163	2.4243	0.843757	2.87322	0.00406308	0.0532544
Creld2	ENSRNOG00000004659	384.949	0.581983	0.202644	2.87195	0.00407942	0.0533148
Tm4sf1	ENSRNOG00000015812	219.69	-0.646544	0.225124	-2.87194	0.0040796	0.0533148
AABR07045032.1	ENSRNOG00000049045	34.4903	1.1032	0.38417	2.87164	0.00408354	0.0533226
Vps37a	ENSRNOG00000012001	208.051	-0.663816	0.231319	-2.8697	0.00410859	0.053606
Gnl3	ENSRNOG00000028461	689.548	0.575001	0.200538	2.86729	0.00414008	0.0539729
5S_rRNA	ENSRNOG00000044703	3.55444	5.20832	1.81675	2.86684	0.00414594	0.0540053
Chmp3	ENSRNOG00000007356	340.493	0.805435	0.281033	2.86598	0.00415721	0.0540201
Cemip2	ENSRNOG00000012782	1161.48	-0.44409	0.154946	-2.86609	0.00415577	0.0540201
AABR07068799.1	ENSRNOG00000052844	9.0738	2.61191	0.91127	2.86623	0.00415394	0.0540201
Rfwd3	ENSRNOG00000051461	153.206	0.622589	0.21743	2.8634	0.00419125	0.0544182
Casp3	ENSRNOG00000010475	348.097	0.656002	0.229178	2.86241	0.00420431	0.0545434
Ahr	ENSRNOG00000004342	494.657	-0.528458	0.184842	-2.85897	0.00425015	0.0550935
Ccdc96	ENSRNOG00000006575	16.6937	2.1883	0.766054	2.85659	0.0042822	0.055464
Sh3rf2	ENSRNOG00000018780	265.515	-0.516606	0.180893	-2.85587	0.00429191	0.0555448
Runx1t1	ENSRNOG00000005673	62.2638	0.997346	0.349277	2.85546	0.00429745	0.0555715
Tmx1	ENSRNOG00000057934	217.915	0.799627	0.280127	2.85451	0.00431027	0.0556923
Ndel1	ENSRNOG00000004139	805.84	0.660393	0.231446	2.85333	0.00432638	0.0558554
Rbm48	ENSRNOG00000008980	68.3277	1.18975	0.417135	2.8522	0.00434181	0.0559642
Pld3	ENSRNOG00000018390	573.375	-0.556486	0.195094	-2.85241	0.00433894	0.0559642
Cbx4	ENSRNOG00000046207	154.71	-0.992941	0.348213	-2.85153	0.00435091	0.0560364
Tecpr1	ENSRNOG00000001010	82.6597	1.11027	0.389519	2.85036	0.00436691	0.0561542
Crnkl1	ENSRNOG00000010587	62.0137	1.43838	0.504632	2.85035	0.00436708	0.0561542
Pik3c2g	ENSRNOG00000034228	6.81554	3.24109	1.13731	2.84979	0.00437479	0.0562081
Alkbh5	ENSRNOG00000028341	446.497	-0.410889	0.144196	-2.84953	0.00437846	0.0562101
Hmcn1	ENSRNOG00000028627	29.7568	1.56342	0.548794	2.84884	0.00438795	0.0562869
Dbnl	ENSRNOG00000012378	390.366	0.714276	0.250836	2.84759	0.0044052	0.0564176
Mob3a	ENSRNOG00000018971	48.9048	-1.03597	0.363804	-2.8476	0.00440501	0.0564176
Atp5mc3	ENSRNOG00000001596	581.913	-0.84732	0.297628	-2.84691	0.0044146	0.0564928
Ctc1	ENSRNOG00000005357	360.871	-0.620691	0.218053	-2.84652	0.00442001	0.0565167
Ccdc32	ENSRNOG00000010472	172.966	-0.510359	0.179478	-2.84358	0.00446097	0.056995
Sap30l	ENSRNOG00000002575	149.784	-0.774085	0.27241	-2.84162	0.00448852	0.0573011
Herpud2	ENSRNOG00000029995	68.8264	1.11384	0.392083	2.84082	0.00449982	0.0573996
Zbtb12	ENSRNOG00000000418	60.0628	1.12975	0.397784	2.84012	0.0045097	0.057434
Actr2	ENSRNOG00000004959	371.473	0.571814	0.201331	2.84017	0.00450898	0.057434
Napb	ENSRNOG00000004753	13.043	1.74555	0.614806	2.83918	0.00452295	0.057557
Dhx38	ENSRNOG00000014619	387.58	0.525592	0.185164	2.83852	0.00453234	0.0576306
Eps8	ENSRNOG00000007047	385.593	-0.555007	0.195594	-2.83755	0.00454611	0.0577598
Klrb1b	ENSRNOG00000007310	6.15256	2.92449	1.03142	2.83541	0.00457663	0.0580553
Mcmbp	ENSRNOG00000020394	514.941	-0.454398	0.160272	-2.83516	0.00458026	0.0580553
Abcc2	ENSRNOG00000046727	30.9967	2.13509	0.752975	2.83554	0.00457485	0.0580553
Hcfc1r1	ENSRNOG00000003542	476.25	-1.02294	0.360912	-2.83431	0.00459253	0.0581188
AABR07026893.1	ENSRNOG00000050796	24.462	-1.29371	0.456446	-2.83432	0.00459239	0.0581188
Tram2	ENSRNOG00000013046	100.925	-0.847067	0.298897	-2.83398	0.00459725	0.0581325
Clcf1	ENSRNOG00000018752	179.108	-0.8802	0.310723	-2.83275	0.00461501	0.0582649
Cplx3	ENSRNOG00000019317	5.87575	3.4064	1.20244	2.8329	0.00461271	0.0582649
Crb2	ENSRNOG00000025498	562.938	-0.899382	0.317698	-2.83094	0.00464116	0.0585113
Bgn	ENSRNOG00000055962	6579.92	-0.574989	0.203112	-2.83089	0.00464184	0.0585113
Pld4	ENSRNOG00000028566	5.40038	6.01242	2.12524	2.82906	0.00466849	0.0588009
Inpp5e	ENSRNOG00000019039	247.076	-0.648091	0.229225	-2.82731	0.0046941	0.059077
Mettl9	ENSRNOG00000025940	284.184	-0.452131	0.159968	-2.82639	0.00470765	0.0592009
Nol9	ENSRNOG00000010109	288.421	0.633251	0.224164	2.82494	0.00472888	0.0593745
Barhl1	ENSRNOG00000013209	3.66191	4.66234	1.65041	2.82496	0.00472863	0.0593745
Golga2	ENSRNOG00000011884	223.542	0.691903	0.245066	2.82333	0.00475276	0.0596275
Chd8	ENSRNOG00000025011	1166.16	0.555562	0.19682	2.82269	0.0047622	0.0596991
Mt-nd3	ENSRNOG00000033615	1626.29	-0.809732	0.28691	-2.82225	0.00476877	0.0597347
Son	ENSRNOG00000002021	1048.53	-0.634006	0.22482	-2.82005	0.00480155	0.0600982
Pparg	ENSRNOG00000008839	5.53129	3.63482	1.28948	2.81883	0.00481989	0.0602806
Mkrn2os	ENSRNOG00000052003	8.81335	3.08477	1.09452	2.81837	0.00482689	0.060321
Tomm70	ENSRNOG00000001640	139.188	-0.620123	0.220071	-2.81783	0.0048349	0.060374
Setd1a	ENSRNOG00000055028	766.655	0.649703	0.230624	2.81716	0.0048451	0.0604542
Pspc1	ENSRNOG00000020782	214.001	0.911363	0.323575	2.81654	0.00485434	0.0604999
Scn7a	ENSRNOG00000029342	9.00894	2.86621	1.01768	2.81641	0.00485633	0.0604999
Mmp15	ENSRNOG00000012622	6.85549	3.10955	1.10446	2.81544	0.00487104	0.0606359
Spin1	ENSRNOG00000011119	37.0191	1.23085	0.437234	2.81508	0.00487648	0.0606564
Tgif1	ENSRNOG00000015906	414.965	-0.672066	0.238786	-2.81452	0.00488509	0.0606692
Cdhr2	ENSRNOG00000017917	13.3497	2.20541	0.783571	2.81456	0.00488444	0.0606692
Mmp14	ENSRNOG00000010947	771.153	0.598954	0.212854	2.81392	0.00489417	0.0606749
Rpl37a	ENSRNOG00000023385	3807.45	-0.866026	0.307779	-2.81379	0.00489616	0.0606749
Ncan	ENSRNOG00000048036	8.60171	2.9625	1.05287	2.81374	0.00489693	0.0606749
Csrnp1	ENSRNOG00000033433	441.606	-0.656272	0.233332	-2.81261	0.00491407	0.0608401
Plcg2	ENSRNOG00000051986	26.0477	1.66696	0.592809	2.81196	0.00492408	0.0609169
Dhx30	ENSRNOG00000029194	480.98	0.564514	0.20082	2.81104	0.0049381	0.0610431
Ctss	ENSRNOG00000021157	6.61195	3.52726	1.2552	2.81012	0.00495233	0.0611718
Prr11	ENSRNOG00000006198	420.401	-0.513659	0.18288	-2.80873	0.00497373	0.0613887
LOC681410	ENSRNOG00000039876	238.041	-1.08765	0.387305	-2.80826	0.00498099	0.061431
Zdhhc9	ENSRNOG00000004581	147.036	-0.604744	0.215408	-2.80744	0.00499377	0.0615139
Rif1	ENSRNOG00000054901	871.532	0.894465	0.318618	2.80733	0.00499541	0.0615139
Lrp10	ENSRNOG00000011592	610.642	-0.893923	0.318471	-2.80692	0.00500175	0.0615446
Slc6a2	ENSRNOG00000016311	13.9826	2.26167	0.805967	2.80615	0.00501367	0.0616439
Nrf1	ENSRNOG00000008752	343.397	0.477761	0.17033	2.80491	0.00503307	0.0618112
Depdc7	ENSRNOG00000012262	98.3061	-0.899939	0.320858	-2.80479	0.00503501	0.0618112
Cnot4	ENSRNOG00000010795	428.583	-0.535433	0.191073	-2.80225	0.0050748	0.0622519
Catsper4	ENSRNOG00000016312	8.32606	3.66107	1.30662	2.80194	0.00507968	0.062264
Adsl	ENSRNOG00000018655	665.491	-0.488288	0.174385	-2.80006	0.00510932	0.0625794
Ccdc126	ENSRNOG00000009322	37.309	1.08709	0.388362	2.79915	0.00512366	0.062659
AABR07026441.2	ENSRNOG00000059780	3.58858	5.72404	2.04481	2.7993	0.00512133	0.062659
Sesn1	ENSRNOG00000000302	59.0718	1.09694	0.392071	2.79781	0.00514508	0.0628249
Wdr83os	ENSRNOG00000033611	256.177	-0.96212	0.343854	-2.79805	0.00514119	0.0628249
Fam222b	ENSRNOG00000029570	293.64	-0.728812	0.26055	-2.79721	0.00515462	0.0628934
Tnpo2	ENSRNOG00000003970	814.61	-0.587833	0.21018	-2.7968	0.00516112	0.0629156
Ift52	ENSRNOG00000007692	389.611	0.638006	0.228152	2.79641	0.0051674	0.0629156
Rab11fip2	ENSRNOG00000009523	85.2819	0.955085	0.341546	2.79636	0.00516824	0.0629156
Ccna1	ENSRNOG00000014052	6.4015	3.64451	1.30372	2.79547	0.00518238	0.0630398
Zswim5	ENSRNOG00000018160	38.9664	0.973737	0.348424	2.79469	0.00519502	0.0631456
Inpp5a	ENSRNOG00000017635	225.012	-0.505416	0.180884	-2.79414	0.00520383	0.0632046
Fmo9	ENSRNOG00000025119	6.62401	3.07428	1.10064	2.79317	0.00521945	0.0633462
Nnt	ENSRNOG00000026842	928.797	-0.449775	0.161084	-2.79217	0.00523559	0.0634939
Bbs5	ENSRNOG00000007127	21.0232	1.92039	0.687915	2.79161	0.00524461	0.0635551
Rassf1	ENSRNOG00000021548	430.797	-0.539097	0.193141	-2.79121	0.00525116	0.0635864
Rtel1	ENSRNOG00000027513	843.384	-0.349549	0.125324	-2.78915	0.00528466	0.0639436
Cd44	ENSRNOG00000006094	4189.03	-0.352674	0.126465	-2.78871	0.0052918	0.0639816
AY172581.22	ENSRNOG00000033932	13.7086	3.01623	1.08188	2.78794	0.00530438	0.0640853
Mllt11	ENSRNOG00000021110	221.986	-0.633953	0.227447	-2.78726	0.00531564	0.0641728
Zfp652	ENSRNOG00000017001	67.8868	0.881669	0.316408	2.78649	0.00532816	0.0642755
Pdcd6ip	ENSRNOG00000008981	1148.59	0.804201	0.288656	2.78602	0.00533597	0.0643212
Rbm38	ENSRNOG00000006420	439.564	-0.873034	0.31353	-2.78453	0.00536056	0.0645689
Mageh1	ENSRNOG00000003178	79.8944	0.84373	0.303231	2.78247	0.00539473	0.0647455
LOC108351137	ENSRNOG00000018630	2035.63	-0.87248	0.313534	-2.78273	0.00539036	0.0647455
Adgrl1	ENSRNOG00000029134	203.171	-0.739695	0.265846	-2.78242	0.00539546	0.0647455
Tex19.2	ENSRNOG00000036671	4.97052	3.68858	1.32549	2.7828	0.0053892	0.0647455
Lyrm4	ENSRNOG00000047970	98.6376	-0.678305	0.24373	-2.78302	0.00538555	0.0647455
Dhx29	ENSRNOG00000010369	586.224	0.84241	0.302863	2.78149	0.00541106	0.0648575
Rdx	ENSRNOG00000012237	767.62	0.845722	0.304066	2.78138	0.0054129	0.0648575
Bsn	ENSRNOG00000030714	18.3562	1.91092	0.68719	2.78078	0.00542286	0.0649281
Dazap2	ENSRNOG00000004628	250.626	-0.724393	0.260672	-2.77895	0.00545357	0.0652161
Per1	ENSRNOG00000007387	218.991	-0.662044	0.238243	-2.77886	0.00545506	0.0652161
Map3k3	ENSRNOG00000061424	174.718	-0.637371	0.229447	-2.77786	0.00547176	0.0653669
Rsph14	ENSRNOG00000001315	5.32245	3.60218	1.29709	2.77713	0.00548419	0.0653689
Mbd4	ENSRNOG00000010919	48.3604	1.19955	0.431904	2.77736	0.00548025	0.0653689
Got2	ENSRNOG00000011782	1508.08	-0.423348	0.152439	-2.77716	0.00548354	0.0653689
Nkap	ENSRNOG00000053813	85.0938	1.07629	0.387614	2.77672	0.0054911	0.0654026
Trim44	ENSRNOG00000005191	146.153	0.796202	0.286804	2.77612	0.00550113	0.0654247
Apaf1	ENSRNOG00000008022	429.349	0.720439	0.25951	2.77615	0.00550077	0.0654247
Klhdc2	ENSRNOG00000004474	384.875	0.458358	0.165189	2.77474	0.0055245	0.0654385
Ankrd49	ENSRNOG00000009233	207.783	-0.612577	0.220724	-2.7753	0.00551502	0.0654385
Apex1	ENSRNOG00000009663	688.496	0.387482	0.139609	2.77547	0.00551215	0.0654385
Npas4	ENSRNOG00000020009	5.9065	3.23621	1.16607	2.77532	0.00551481	0.0654385
Axl	ENSRNOG00000020716	2876.92	-0.629504	0.226881	-2.77461	0.00552685	0.0654385
Pard3b	ENSRNOG00000024345	56.3963	0.866005	0.312074	2.77499	0.00552026	0.0654385
Ddx42	ENSRNOG00000009474	725.959	0.637597	0.229882	2.77359	0.0055442	0.0655469
Hapln3	ENSRNOG00000022321	10.9389	2.76119	0.995522	2.77362	0.00554372	0.0655469
Atic	ENSRNOG00000015511	814.096	-0.442293	0.159531	-2.77246	0.00556342	0.0657256
AABR07037307.1	ENSRNOG00000030868	4.96224	-4.27673	1.54279	-2.77207	0.00557005	0.0657553
Papolg	ENSRNOG00000006261	162.395	0.755607	0.27281	2.76972	0.00561039	0.0661339
Ahctf1	ENSRNOG00000023541	1193.93	0.593718	0.214347	2.76989	0.00560751	0.0661339
Tpr	ENSRNOG00000002394	1576.74	0.77033	0.278484	2.76616	0.00567209	0.066502
Jund	ENSRNOG00000019568	1219.77	-0.755842	0.273186	-2.76677	0.00566153	0.066502
Ubl5	ENSRNOG00000020442	256.185	-0.829822	0.299944	-2.76659	0.00566456	0.066502
Cep164	ENSRNOG00000029826	273.466	0.717859	0.259433	2.76703	0.00565689	0.066502
Tbca	ENSRNOG00000048342	467.694	0.607753	0.219723	2.766	0.00567481	0.066502
Rrp12	ENSRNOG00000048495	775.988	0.322181	0.116468	2.76627	0.00567013	0.066502
Prelid2	ENSRNOG00000054049	29.0882	1.49637	0.540988	2.766	0.00567487	0.066502
Thap1	ENSRNOG00000056956	51.8313	-0.880156	0.318166	-2.76635	0.00566884	0.066502
Msl1	ENSRNOG00000009643	481.401	-0.375061	0.135632	-2.76528	0.00568734	0.0665298
Prss8	ENSRNOG00000019616	6.10483	3.39255	1.227	2.76491	0.00569388	0.0665298
RGD1565685	ENSRNOG00000023187	98.285	-0.818331	0.295953	-2.76507	0.00569114	0.0665298
Mir221	ENSRNOG00000035631	31.7189	-1.4779	0.534385	-2.7656	0.00568178	0.0665298
Glud1	ENSRNOG00000057367	1462	-0.380264	0.137589	-2.76377	0.0057138	0.0667138
AABR07045322.1	ENSRNOG00000025179	9.73164	2.56064	0.926637	2.76337	0.00572073	0.066746
Mad1l1	ENSRNOG00000001265	161.694	0.656592	0.237645	2.76292	0.00572877	0.0667911
Mb21d2	ENSRNOG00000024040	242.801	-0.473329	0.171388	-2.76174	0.0057494	0.0669828
Zdhhc19	ENSRNOG00000025055	13.5493	2.21612	0.802564	2.7613	0.00575715	0.0670243
Opn1mw	ENSRNOG00000051529	4.17688	4.70517	1.70415	2.76102	0.0057622	0.0670343
Ramp2	ENSRNOG00000020415	15.3686	-1.82617	0.661788	-2.75945	0.0057899	0.06727
Sycp2	ENSRNOG00000061690	10.7099	3.04855	1.10479	2.75939	0.00579087	0.06727
Cdh24	ENSRNOG00000013503	230.686	-0.848082	0.307562	-2.75743	0.00582579	0.0676265
Tmem38a	ENSRNOG00000011912	59.456	-0.776583	0.28212	-2.75267	0.00591113	0.0685674
Rprd2	ENSRNOG00000054294	499.568	-0.485546	0.176476	-2.75134	0.00593526	0.0687476
AABR07030568.4	ENSRNOG00000055804	5.44251	3.76815	1.36949	2.7515	0.00593233	0.0687476
Edaradd	ENSRNOG00000002624	4.0462	4.75134	1.72779	2.74996	0.00596025	0.068987
Pdlim1	ENSRNOG00000016166	2009.2	-0.432088	0.157143	-2.74965	0.00596582	0.0690017
Tusc2	ENSRNOG00000021528	236.163	0.774563	0.281816	2.74847	0.00598737	0.0692008
Nutm1	ENSRNOG00000005111	7.83398	2.29514	0.83551	2.74699	0.00601444	0.0694636
Tmem214	ENSRNOG00000008812	622.136	-0.805141	0.293203	-2.74602	0.00603225	0.0696189
Gxylt1	ENSRNOG00000005234	327.796	0.775131	0.282373	2.74506	0.00605004	0.0697032
Max	ENSRNOG00000008049	597.98	-0.385131	0.140307	-2.74492	0.00605263	0.0697032
AABR07030529.1	ENSRNOG00000059304	3.56969	4.58945	1.67177	2.74526	0.00604628	0.0697032
Snrpd1	ENSRNOG00000013714	364.002	0.860907	0.313926	2.74239	0.00609935	0.0701908
Best1	ENSRNOG00000020346	9.32214	2.14213	0.781453	2.74121	0.00612132	0.070393
Tex45	ENSRNOG00000000973	4.99005	4.21972	1.53968	2.74065	0.00613178	0.0704626
Tbc1d22b	ENSRNOG00000059458	117.187	0.765541	0.279492	2.73904	0.00616182	0.070757
Scamp4	ENSRNOG00000018271	196.078	-1.08605	0.396595	-2.73842	0.00617349	0.0708401
Bhlhe22	ENSRNOG00000021745	8.63155	3.02465	1.1049	2.73748	0.0061912	0.0709925
S1pr2	ENSRNOG00000020653	486.941	-0.655163	0.239497	-2.73558	0.00622708	0.0713527
Klhl6	ENSRNOG00000001908	7.1205	3.09677	1.13228	2.73498	0.00623841	0.0714306
AY172581.20	ENSRNOG00000032997	96.2371	2.46938	0.902965	2.73475	0.00624281	0.0714306
Fgfr4	ENSRNOG00000016763	6.83073	2.83911	1.03857	2.73368	0.0062631	0.0715093
Lpp	ENSRNOG00000031669	204.206	-0.525572	0.192246	-2.73385	0.00625992	0.0715093
AABR07061801.2	ENSRNOG00000060820	4.60674	4.80182	1.75643	2.73386	0.00625967	0.0715093
Angptl3	ENSRNOG00000008638	6.89062	4.95248	1.81227	2.73275	0.00628081	0.0716604
Med1	ENSRNOG00000005606	891.72	0.68149	0.249451	2.73196	0.0062958	0.0717425
Ift88	ENSRNOG00000009278	53.8968	1.23979	0.453835	2.7318	0.00629891	0.0717425
Bid	ENSRNOG00000012439	303.278	-0.649016	0.237626	-2.73125	0.00630955	0.0717425
Cacna1h	ENSRNOG00000033893	10.526	2.59646	0.950666	2.7312	0.00631043	0.0717425
U1	ENSRNOG00000061201	23.1637	2.04304	0.747945	2.73154	0.00630385	0.0717425
RGD1565222	ENSRNOG00000013317	59.8887	1.05117	0.384958	2.73062	0.0063216	0.0717674
Usp12	ENSRNOG00000033411	55.394	1.0759	0.394009	2.73064	0.00632116	0.0717674
Ppm1e	ENSRNOG00000024730	17.4523	1.66719	0.610628	2.73029	0.00632785	0.0717874
Agfg1	ENSRNOG00000015619	598.693	-0.458886	0.168149	-2.72904	0.00635184	0.0720086
Dgkd	ENSRNOG00000023238	160.962	0.764767	0.280326	2.72814	0.00636929	0.0721552
Acd	ENSRNOG00000038973	389.148	-0.545989	0.200199	-2.72723	0.00638688	0.0723032
Pmaip1	ENSRNOG00000018770	664.979	0.719661	0.263938	2.72663	0.00639843	0.0723828
Prss12	ENSRNOG00000015353	9.70655	3.20596	1.17638	2.72529	0.00642458	0.0724737
Nadk	ENSRNOG00000016936	672.22	-0.525242	0.192723	-2.72537	0.00642295	0.0724737
Cs	ENSRNOG00000023520	1202.51	-0.457773	0.167961	-2.72547	0.00642104	0.0724737
Cacna1s	ENSRNOG00000046231	14.0729	2.62617	0.963505	2.72564	0.00641761	0.0724737
Vac14	ENSRNOG00000017219	276.85	-0.54838	0.201251	-2.72485	0.006433	0.0725174
Col1a1	ENSRNOG00000003897	5457.26	-0.755502	0.277346	-2.72404	0.00644886	0.0725939
Nexn	ENSRNOG00000012512	13.5645	2.81181	1.03215	2.72423	0.0064451	0.0725939
Sfr1	ENSRNOG00000012641	786.511	0.718867	0.263967	2.72332	0.00646293	0.0727011
AC119762.8	ENSRNOG00000062168	62.0897	0.888957	0.326497	2.72271	0.00647486	0.0727842
Nsa2	ENSRNOG00000016530	499.461	0.588288	0.216113	2.72213	0.00648631	0.0728617
Armh4	ENSRNOG00000031849	6.78965	2.70469	0.994034	2.72093	0.00650992	0.0730756
Vsx2	ENSRNOG00000011918	6.39579	3.31425	1.21875	2.71939	0.00654031	0.0733553
Prmt5	ENSRNOG00000012046	1380.34	0.313086	0.115139	2.7192	0.00654401	0.0733553
Rnps1	ENSRNOG00000008703	1647.06	0.328618	0.120869	2.71879	0.00655215	0.0733951
Rhog	ENSRNOG00000020393	125.202	-0.984942	0.362441	-2.71752	0.00657726	0.0736248
Wdr53	ENSRNOG00000001754	40.521	0.883582	0.325253	2.7166	0.00659559	0.0737784
Nfe2l2	ENSRNOG00000001548	955.96	-0.369719	0.136116	-2.7162	0.00660366	0.073817
Kcnk10	ENSRNOG00000003813	3.43953	4.24662	1.56415	2.71496	0.0066284	0.0739634
Mapk15	ENSRNOG00000009336	5.87724	3.74555	1.37944	2.71526	0.0066223	0.0739634
Acp2	ENSRNOG00000013594	177.057	-0.639391	0.235516	-2.71485	0.00663063	0.0739634
LOC683469	ENSRNOG00000039601	20.3762	2.75755	1.01628	2.71338	0.00666004	0.0742397
Knstrn	ENSRNOG00000009334	287.791	0.477433	0.175995	2.71277	0.00667226	0.0743241
Clasp1	ENSRNOG00000002376	701.009	-0.408924	0.150827	-2.7112	0.00670394	0.0745732
Rpl29	ENSRNOG00000011138	3192.52	-0.919897	0.339269	-2.71141	0.00669976	0.0745732
Itih4	ENSRNOG00000017381	13.556	2.48406	0.916499	2.71038	0.00672061	0.0747067
Stk10	ENSRNOG00000004217	164.205	0.680859	0.251264	2.70973	0.00673379	0.0748012
Sh3bgrl	ENSRNOG00000002280	223.088	0.718264	0.265236	2.70802	0.00676861	0.0748251
Ctbp1	ENSRNOG00000005428	941.511	-0.466175	0.172141	-2.7081	0.00676706	0.0748251
Kif3a	ENSRNOG00000007515	141.273	0.947056	0.349715	2.70808	0.00676733	0.0748251
Arl2bp	ENSRNOG00000016991	422.817	-0.630345	0.232813	-2.70752	0.00677884	0.0748251
Hddc2	ENSRNOG00000021442	161.262	0.660419	0.243967	2.70701	0.00678931	0.0748251
Scml4	ENSRNOG00000026110	13.5505	2.71821	1.00409	2.70715	0.00678641	0.0748251
Jcad	ENSRNOG00000027938	102.575	-0.80866	0.298689	-2.70736	0.00678201	0.0748251
Zfp385a	ENSRNOG00000036833	702.175	-0.788579	0.291211	-2.70793	0.00677049	0.0748251
Tnfrsf9	ENSRNOG00000036942	14.114	1.80376	0.666362	2.70687	0.00679207	0.0748251
Plin3	ENSRNOG00000048834	216.407	-0.784536	0.289757	-2.70757	0.00677787	0.0748251
AC129370.1	ENSRNOG00000051812	4.82441	4.44413	1.64028	2.70938	0.00674094	0.0748251
AABR07070117.1	ENSRNOG00000059851	5.21327	3.1931	1.17875	2.70888	0.00675107	0.0748251
Prmt2	ENSRNOG00000001297	122.011	0.677429	0.250305	2.70641	0.0068014	0.0748763
Necap1	ENSRNOG00000009236	398.115	0.424408	0.156842	2.70596	0.00681062	0.0749262
Fcf1	ENSRNOG00000004723	112.655	-0.751468	0.277799	-2.70508	0.00682887	0.0750238
Dnajc10	ENSRNOG00000006803	961.082	-0.460065	0.170071	-2.70513	0.00682773	0.0750238
Cers4	ENSRNOG00000001072	236.44	0.843527	0.311989	2.7037	0.00685714	0.0751162
Mapkbp1	ENSRNOG00000007018	140.279	0.68191	0.252298	2.7028	0.00687585	0.0751162
Ephb1	ENSRNOG00000007865	8.64692	2.84439	1.05201	2.70376	0.00685595	0.0751162
Tmem178a	ENSRNOG00000007907	183.433	-0.635561	0.235188	-2.70236	0.00688501	0.0751162
C1s	ENSRNOG00000011971	616.718	-0.430595	0.159256	-2.7038	0.00685522	0.0751162
Chac1	ENSRNOG00000014387	56.778	-1.02078	0.377623	-2.70318	0.0068679	0.0751162
Bmi1	ENSRNOG00000016585	67.3035	1.05563	0.390662	2.70217	0.00688894	0.0751162
Tmem221	ENSRNOG00000018167	6.73455	3.23162	1.19548	2.70319	0.00686768	0.0751162
Prss42	ENSRNOG00000031971	4.22597	3.47643	1.28637	2.70252	0.0068817	0.0751162
RNaseP_nuc	ENSRNOG00000053929	4.72653	4.52974	1.6752	2.70399	0.00685119	0.0751162
Ppp2r2c	ENSRNOG00000058202	108.159	-0.569107	0.21061	-2.70218	0.00688868	0.0751162
Pnpt1	ENSRNOG00000003600	674.487	0.70655	0.26155	2.70139	0.006905	0.0752235
Fas	ENSRNOG00000019142	859.515	-0.447844	0.165806	-2.70101	0.00691289	0.0752235
Tmem138	ENSRNOG00000020693	96.9006	-0.769755	0.284986	-2.70102	0.00691263	0.0752235
Xirp2	ENSRNOG00000034258	19.0407	2.43707	0.902788	2.69949	0.00694455	0.0755167
Ppat	ENSRNOG00000002128	218.542	0.960641	0.356048	2.69807	0.00697437	0.0756353
Blmh	ENSRNOG00000003563	316.496	0.451653	0.167397	2.6981	0.00697374	0.0756353
Adamts18	ENSRNOG00000011575	5.07292	3.62064	1.34186	2.69823	0.00697103	0.0756353
Spcs1	ENSRNOG00000018075	640.381	-0.564392	0.209135	-2.6987	0.00696117	0.0756353
Skp1	ENSRNOG00000005828	2406.45	0.581901	0.215746	2.69716	0.0069933	0.0757892
Hexb	ENSRNOG00000025274	205.26	-0.555833	0.206123	-2.69661	0.00700503	0.0758649
Sp3	ENSRNOG00000060479	536.045	-0.432928	0.160563	-2.69632	0.00701106	0.0758788
Nrap	ENSRNOG00000016714	24.2693	1.84699	0.685613	2.69393	0.00706159	0.0763741
Acbd5	ENSRNOG00000017642	34.0658	1.40192	0.520522	2.6933	0.00707495	0.0764669
Lca5	ENSRNOG00000009580	96.1638	0.887229	0.329458	2.69299	0.00708137	0.0764845
Rwdd2b	ENSRNOG00000001599	120.424	0.677171	0.251572	2.69176	0.00710752	0.0764927
Slc7a15	ENSRNOG00000006119	6.7896	3.45228	1.28253	2.69178	0.00710712	0.0764927
Kpna2	ENSRNOG00000015329	1892.41	-0.363668	0.135102	-2.69181	0.00710644	0.0764927
Dlgap4	ENSRNOG00000020225	473.153	-0.718561	0.266902	-2.69222	0.00709771	0.0764927
Col5a3	ENSRNOG00000020525	105.268	0.657524	0.244287	2.69161	0.00711082	0.0764927
AABR07049886.2	ENSRNOG00000052899	12.8663	2.90172	1.07789	2.69203	0.00710178	0.0764927
Prpf4b	ENSRNOG00000016705	930.525	0.900909	0.334751	2.69128	0.00711783	0.0765167
Vwa2	ENSRNOG00000025581	14.0342	2.25272	0.83721	2.69075	0.00712924	0.0765878
5S_rRNA	ENSRNOG00000034316	4.31634	3.7646	1.39927	2.6904	0.00713669	0.0766165
Gucy2d	ENSRNOG00000007931	9.49618	2.49093	0.926047	2.68985	0.00714832	0.0766394
AABR07066800.1	ENSRNOG00000061680	34.0091	1.3197	0.490621	2.68985	0.00714841	0.0766394
Zdhhc7	ENSRNOG00000017342	171.932	-0.706119	0.262593	-2.68902	0.00716618	0.0767785
Gucy2c	ENSRNOG00000009031	6.62587	2.88142	1.07179	2.68841	0.00717929	0.0768674
Rd3	ENSRNOG00000050766	5.18679	3.08256	1.14741	2.68654	0.00721972	0.0771969
AC127764.1	ENSRNOG00000054104	7.12694	3.88451	1.44588	2.6866	0.0072183	0.0771969
Otulin	ENSRNOG00000012017	78.9663	0.760832	0.283252	2.68606	0.00722995	0.077238
Galns	ENSRNOG00000014461	174.746	0.555509	0.20684	2.68569	0.00723805	0.077238
Man1a2	ENSRNOG00000015226	271.576	0.821796	0.305971	2.68586	0.00723438	0.077238
Actl6b	ENSRNOG00000001408	3.62602	4.05804	1.51181	2.68423	0.0072698	0.0774735
Wac	ENSRNOG00000018698	293.621	-0.491543	0.183109	-2.68443	0.00726541	0.0774735
Olr851	ENSRNOG00000052071	3.27514	6.3358	2.36134	2.68313	0.00729356	0.077675
SNORD14	ENSRNOG00000061656	12.153	-1.92007	0.71574	-2.68264	0.00730438	0.0777384
Pex26	ENSRNOG00000049982	130.961	-0.697459	0.260023	-2.6823	0.00731185	0.0777662
Mgat1	ENSRNOG00000031208	800.951	-0.688605	0.256766	-2.68184	0.00732193	0.07777
Adam34l	ENSRNOG00000056277	6.02734	3.08268	1.14946	2.68186	0.00732147	0.07777
Trpc4ap	ENSRNOG00000019152	1429.46	-0.384859	0.143535	-2.6813	0.00733376	0.0778439
Dlg3	ENSRNOG00000002767	193.668	0.745938	0.278256	2.68076	0.00734541	0.0779159
Irs1	ENSRNOG00000014597	970.189	-0.389277	0.145321	-2.67874	0.00738988	0.0783357
Cacna1f	ENSRNOG00000010348	11.2923	2.17975	0.813926	2.67807	0.00740473	0.0784411
Rad1	ENSRNOG00000018063	54.5845	1.24342	0.464385	2.67756	0.00741608	0.0785094
Rnmt	ENSRNOG00000016698	57.8274	1.01291	0.378554	2.67573	0.00745663	0.0788865
Aaas	ENSRNOG00000013445	569.411	-0.660927	0.247059	-2.67518	0.007469	0.078965
Top2a	ENSRNOG00000053047	3403.16	0.686953	0.25695	2.67349	0.00750665	0.0793107
Snx3	ENSRNOG00000046705	1171.05	-0.416069	0.155645	-2.6732	0.0075131	0.0793264
Mt-nd2	ENSRNOG00000031033	31841.4	-0.749431	0.280482	-2.67194	0.00754133	0.079572
Mex3d	ENSRNOG00000030830	430.764	-0.602452	0.225536	-2.67121	0.00755793	0.0796945
Prxl2a	ENSRNOG00000011140	86.2953	0.758505	0.284151	2.66937	0.00759934	0.0800784
Sfswap	ENSRNOG00000000931	393.158	0.669095	0.250921	2.66656	0.00766326	0.0804756
Mapt	ENSRNOG00000005133	21.4277	2.33774	0.876937	2.6658	0.00768056	0.0804756
Nop10	ENSRNOG00000005184	326.822	-0.680395	0.255124	-2.66693	0.00765486	0.0804756
Faxc	ENSRNOG00000010106	6.92331	3.26932	1.22643	2.66572	0.00768231	0.0804756
Zfp524	ENSRNOG00000016565	28.4862	-1.7354	0.650669	-2.66711	0.00765076	0.0804756
Phkg2	ENSRNOG00000018725	250.682	-0.486431	0.182408	-2.66671	0.00765972	0.0804756
Ap2a2	ENSRNOG00000019534	1017.33	-0.396803	0.148838	-2.66601	0.00767579	0.0804756
Inpp5f	ENSRNOG00000020388	259.764	0.759688	0.284942	2.66611	0.00767338	0.0804756
Zfp639	ENSRNOG00000043053	124.617	0.549297	0.205985	2.66668	0.00766043	0.0804756
Slx4	ENSRNOG00000024445	324.321	0.85282	0.32003	2.66482	0.00770305	0.0806401
Tulp1	ENSRNOG00000000507	5.91491	2.77273	1.04089	2.66381	0.00772605	0.0808279
Usp27x	ENSRNOG00000002844	16.869	1.54985	0.581912	2.66337	0.00773616	0.0808808
Zswim9	ENSRNOG00000014186	60.4005	0.932991	0.350358	2.66297	0.00774553	0.0809258
LOC299282	ENSRNOG00000010478	9.84811	2.5668	0.964492	2.6613	0.00778407	0.0812754
Kif20a	ENSRNOG00000024428	1285.72	-0.311318	0.116993	-2.661	0.00779088	0.0812935
Zdhhc23	ENSRNOG00000060348	24.7819	1.18554	0.445652	2.66023	0.00780872	0.0814265
Myh4	ENSRNOG00000049695	26.0457	2.00437	0.753634	2.65961	0.00782315	0.0815238
Daxx	ENSRNOG00000000477	626.374	0.387559	0.145765	2.65879	0.00784208	0.081668
Rest	ENSRNOG00000002074	250.194	0.643781	0.242203	2.65802	0.00786006	0.0816956
Aurka	ENSRNOG00000004479	580.299	-0.498773	0.187636	-2.6582	0.00785603	0.0816956
Rag1	ENSRNOG00000004630	15.6992	1.91986	0.722211	2.65831	0.00785343	0.0816956
Atxn2l	ENSRNOG00000018686	679.873	-0.826873	0.311211	-2.65696	0.00788499	0.0819015
Pgs1	ENSRNOG00000002949	202.682	-0.595109	0.224053	-2.65611	0.00790481	0.0819859
Trpv1	ENSRNOG00000019486	10.0701	2.63563	0.99235	2.65595	0.00790849	0.0819859
Fancd2	ENSRNOG00000061085	422.852	0.750532	0.282548	2.6563	0.00790035	0.0819859
Galt	ENSRNOG00000014766	34.7078	1.20477	0.453693	2.65548	0.00791953	0.0820471
Galnt5	ENSRNOG00000004645	5.62684	4.58357	1.72668	2.65456	0.00794119	0.0821142
Ambp	ENSRNOG00000006889	3.94822	5.78769	2.18042	2.65439	0.00794524	0.0821142
Necab1	ENSRNOG00000007256	4.51775	3.15963	1.19025	2.6546	0.00794027	0.0821142
AC109958.1	ENSRNOG00000021960	428.856	0.933306	0.351727	2.6535	0.00796625	0.0821142
Arid3a	ENSRNOG00000026435	111.101	0.691527	0.260622	2.65337	0.00796927	0.0821142
Kif7	ENSRNOG00000026857	84.2706	0.955674	0.360094	2.65396	0.00795536	0.0821142
Ccdc15	ENSRNOG00000032180	49.9392	1.24267	0.468415	2.65292	0.00797994	0.0821142
F8a1	ENSRNOG00000037327	59.3366	-1.04523	0.393974	-2.65305	0.00797686	0.0821142
5_8S_rRNA	ENSRNOG00000056796	5.35524	3.44309	1.29756	2.65352	0.00796579	0.0821142
Polr2m	ENSRNOG00000057676	660.516	-0.410624	0.154788	-2.65281	0.00798247	0.0821142
AC095278.2	ENSRNOG00000061008	5.44641	3.55322	1.33877	2.65409	0.00795221	0.0821142
Fbxw12	ENSRNOG00000020720	4.81218	4.4973	1.69568	2.65221	0.00799659	0.0822066
Gnb5	ENSRNOG00000047799	32.333	1.27521	0.480936	2.65151	0.0080133	0.0822909
AABR07047789.3	ENSRNOG00000061839	4.44167	4.62643	1.74488	2.65143	0.00801508	0.0822909
AABR07070046.1	ENSRNOG00000039200	72.3489	-0.807913	0.304755	-2.65102	0.00802481	0.0823379
Atf5	ENSRNOG00000020060	223.084	-0.768808	0.290111	-2.65005	0.00804797	0.0825226
Napa	ENSRNOG00000001494	275.033	-0.862294	0.32546	-2.64946	0.008062	0.0825747
Mbnl1	ENSRNOG00000014076	984.017	-0.421038	0.158944	-2.64897	0.00807369	0.0825747
Pold4	ENSRNOG00000018765	42.5136	-1.11596	0.42127	-2.64905	0.00807188	0.0825747
Fxr1	ENSRNOG00000051480	184.657	0.694604	0.262199	2.64915	0.00806946	0.0825747
Crb3	ENSRNOG00000047322	5.63576	3.08281	1.16387	2.64875	0.00807893	0.0825754
Cdc42bpb	ENSRNOG00000009675	893.179	0.802219	0.302924	2.64825	0.00809095	0.0825927
Psme2	ENSRNOG00000019246	540.595	-0.70767	0.267217	-2.6483	0.00808982	0.0825927
7SK	ENSRNOG00000059470	3.20011	4.81154	1.81718	2.6478	0.00810164	0.0826491
Atp2b4	ENSRNOG00000003031	339.739	0.99424	0.37589	2.64503	0.00816847	0.0832016
Tmem63a	ENSRNOG00000003310	241.794	-0.54385	0.205628	-2.64483	0.0081733	0.0832016
Dnah9	ENSRNOG00000004171	15.9764	2.36085	0.892677	2.64469	0.0081766	0.0832016
LOC687780	ENSRNOG00000020982	279.135	1.03225	0.390241	2.64515	0.00816544	0.0832016
Uqcrb	ENSRNOG00000024967	811.735	-0.708304	0.26811	-2.64184	0.00824574	0.0838518
Atp5pf	ENSRNOG00000001551	341.463	-0.472784	0.179029	-2.64081	0.0082707	0.0840318
Wdhd1	ENSRNOG00000011167	528.638	0.480772	0.182066	2.64065	0.00827483	0.0840318
Npw	ENSRNOG00000012390	20.0798	-1.70221	0.644661	-2.64047	0.00827921	0.0840318
Ptpn7	ENSRNOG00000005807	8.15181	2.57027	0.973645	2.63984	0.0082944	0.0841327
Bdkrb1	ENSRNOG00000004488	243.489	-0.595752	0.225722	-2.63932	0.00830722	0.0842093
RGD1305464	ENSRNOG00000018689	181.831	-0.949536	0.359812	-2.63898	0.00831561	0.084241
AC128900.2	ENSRNOG00000062074	3.3457	5.34131	2.0248	2.63795	0.00834094	0.0844441
Bzw1	ENSRNOG00000013977	1275.93	-0.339367	0.128739	-2.63609	0.00838675	0.0848541
Tex15	ENSRNOG00000007748	19.6273	2.53072	0.96066	2.63436	0.00842968	0.0852347
Ttll12	ENSRNOG00000022623	772.99	-0.661355	0.251074	-2.6341	0.00843601	0.0852447
Rab6b	ENSRNOG00000009198	140.905	0.755855	0.287034	2.63333	0.00845515	0.0853842
Ldlr	ENSRNOG00000009946	2236.63	-0.56157	0.213307	-2.63269	0.00847119	0.0854922
Pls3	ENSRNOG00000027520	454.171	0.671885	0.255249	2.63227	0.00848171	0.0855444
Mov10l1	ENSRNOG00000031093	9.03916	2.25876	0.858345	2.63153	0.00850007	0.0856755
Hsf1	ENSRNOG00000021732	379.462	-0.639785	0.243166	-2.63107	0.00851173	0.085739
Znrf1	ENSRNOG00000019028	88.9659	-0.930138	0.353589	-2.63056	0.00852438	0.0857627
Alyref	ENSRNOG00000036687	1302.35	-0.495875	0.188507	-2.63055	0.0085248	0.0857627
Uba5	ENSRNOG00000011027	410.216	0.538845	0.204927	2.62945	0.00855238	0.0859571
Csf2	ENSRNOG00000026805	155.917	0.79829	0.303608	2.62935	0.00855487	0.0859571
Snd1	ENSRNOG00000031173	1386.89	-0.316256	0.120345	-2.6279	0.0085913	0.0862689
Ces2a	ENSRNOG00000011330	5.58728	2.85502	1.08667	2.62731	0.00860619	0.0863643
Piezo2	ENSRNOG00000038784	12.9105	2.48451	0.945942	2.62649	0.00862697	0.0865185
Pvr	ENSRNOG00000019202	1612.9	-0.452174	0.172224	-2.62551	0.008652	0.0867152
U6	ENSRNOG00000056313	3.90804	4.25708	1.62158	2.62526	0.00865824	0.0867233
Alx1	ENSRNOG00000004390	9.08969	3.3836	1.28921	2.62455	0.0086763	0.0868499
St6galnac5	ENSRNOG00000049676	5.64032	3.02847	1.1546	2.62296	0.00871706	0.0872033
Prss54	ENSRNOG00000023092	5.74726	4.05889	1.54774	2.62247	0.00872958	0.087274
Myo1d	ENSRNOG00000003276	1669.81	-0.415011	0.158293	-2.62178	0.00874719	0.0873042
Gabbr2	ENSRNOG00000008431	21.2214	2.02901	0.773897	2.62181	0.00874653	0.0873042
Cnep1r1	ENSRNOG00000015534	167.197	-0.683706	0.260786	-2.62171	0.00874898	0.0873042
Dbt	ENSRNOG00000015029	173.231	0.676983	0.25836	2.62031	0.00878504	0.0874944
Eif2s2	ENSRNOG00000017447	1851.47	0.519762	0.198333	2.62065	0.00877612	0.0874944
Ola1	ENSRNOG00000019047	704.147	0.55828	0.213074	2.62012	0.00878992	0.0874944
5S_rRNA	ENSRNOG00000035046	9.22873	2.62523	1.00183	2.62043	0.00878184	0.0874944
Marchf5	ENSRNOG00000017396	700.114	0.343669	0.131187	2.61969	0.008801	0.0875503
Wdr5	ENSRNOG00000008212	207.346	-0.582672	0.222479	-2.619	0.00881883	0.0876731
AABR07035839.1	ENSRNOG00000046171	10.1799	2.56574	0.979852	2.6185	0.00883185	0.087748
Bdp1	ENSRNOG00000017864	889.193	0.707122	0.270116	2.61785	0.00884864	0.0878602
Klf10	ENSRNOG00000006118	292.075	-0.590115	0.225477	-2.61719	0.00886575	0.0879755
Tle5	ENSRNOG00000052025	318.194	-0.623468	0.238345	-2.61582	0.00890124	0.0882729
Rpl13	ENSRNOG00000015335	1980.12	0.851194	0.32555	2.61463	0.00893237	0.0885268
Srrm3	ENSRNOG00000001439	9.36633	3.10244	1.18728	2.61308	0.00897314	0.0886566
Sgk1	ENSRNOG00000011815	850.845	-0.523827	0.200453	-2.61321	0.0089696	0.0886566
Lpcat3	ENSRNOG00000012269	953.707	-0.467491	0.178905	-2.61307	0.00897318	0.0886566
Kcna2	ENSRNOG00000018285	15.1471	2.20499	0.84371	2.61344	0.00896359	0.0886566
LOC100360087	ENSRNOG00000020843	1634.32	-0.929714	0.355712	-2.61367	0.00895758	0.0886566
Aebp1	ENSRNOG00000013720	424.099	0.62203	0.238101	2.61247	0.00898912	0.0887593
Map11	ENSRNOG00000039214	191.842	-0.723136	0.27683	-2.6122	0.00899621	0.0887744
Atp6v0a1	ENSRNOG00000036814	475.119	-0.503911	0.193039	-2.61042	0.00904323	0.0891834
Got1	ENSRNOG00000016356	459.819	0.646744	0.247877	2.60913	0.00907726	0.0894638
Pdlim5	ENSRNOG00000016419	1030.75	-0.365916	0.140258	-2.60888	0.00908401	0.0894753
Uap1	ENSRNOG00000002926	602.893	-0.513706	0.196961	-2.60816	0.009103	0.0895529
Sim1	ENSRNOG00000037600	8.63488	2.55817	0.980891	2.60801	0.00910699	0.0895529
G6pc	ENSRNOG00000051171	4.53902	3.65041	1.39973	2.60795	0.00910869	0.0895529
Kif13a	ENSRNOG00000001455	349.087	0.638904	0.245059	2.60715	0.00913005	0.0895977
Slc22a8	ENSRNOG00000018086	4.82089	3.18165	1.22027	2.60734	0.00912493	0.0895977
Popdc2	ENSRNOG00000058752	65.5253	-0.878623	0.336973	-2.6074	0.00912335	0.0895977
Kin	ENSRNOG00000026690	34.4584	1.23259	0.472902	2.60645	0.00914867	0.0897254
Dlgap3	ENSRNOG00000014302	6.36585	2.92937	1.12448	2.60509	0.00918492	0.0900258
Cyth4	ENSRNOG00000007679	7.05501	2.9248	1.12323	2.60391	0.00921683	0.0902832
Ccnd3	ENSRNOG00000050258	368.266	-0.850649	0.326878	-2.60235	0.00925878	0.0906385
Wdr49	ENSRNOG00000024628	5.7257	4.09546	1.57392	2.60208	0.00926599	0.0906537
Kazald1	ENSRNOG00000016058	28.0945	1.39798	0.537395	2.6014	0.00928431	0.0906996
Ina	ENSRNOG00000020248	16.0024	1.85532	0.713143	2.60161	0.00927862	0.0906996
Pla2g3	ENSRNOG00000025121	7.02802	2.42333	0.931593	2.60128	0.00928769	0.0906996
Nlrp14	ENSRNOG00000023847	6.99732	2.92558	1.12491	2.60074	0.0093024	0.0907878
Gadd45b	ENSRNOG00000019822	147.54	0.786613	0.30255	2.59995	0.00932382	0.0908592
Spag17	ENSRNOG00000037196	15.2005	2.66917	1.02653	2.60019	0.00931731	0.0908592
AABR07006049.1	ENSRNOG00000046649	5.00099	3.36702	1.29509	2.59984	0.00932676	0.0908592
Ss18	ENSRNOG00000016800	666.96	-0.398382	0.153378	-2.59739	0.00939349	0.0914536
Rras	ENSRNOG00000037247	268.676	-0.76558	0.295045	-2.59479	0.00946482	0.092092
Oprm1	ENSRNOG00000018191	8.50835	2.61895	1.00999	2.59305	0.0095128	0.0925025
Chrnb3	ENSRNOG00000012448	7.72528	3.26511	1.25965	2.59208	0.00953966	0.0925949
Elp3	ENSRNOG00000014291	440.084	-0.448552	0.173032	-2.59231	0.00953335	0.0925949
Unc119b	ENSRNOG00000021725	1601.22	-0.290584	0.112097	-2.59225	0.00953492	0.0925949
LOC102555183	ENSRNOG00000006796	264.341	0.505579	0.195128	2.59101	0.00956938	0.0927146
Ssx2ip	ENSRNOG00000015425	256.809	0.719572	0.277709	2.5911	0.00956709	0.0927146
Tmem72	ENSRNOG00000023340	13.5725	3.01796	1.16473	2.59112	0.00956642	0.0927146
Snrpa	ENSRNOG00000001501	409.57	-0.848982	0.327726	-2.59052	0.009583	0.0927903
Gfod2	ENSRNOG00000017953	70.0121	-0.769656	0.297166	-2.58999	0.00959793	0.0928787
Tdg	ENSRNOG00000027124	620.782	0.40953	0.15816	2.58934	0.00961601	0.092944
5S_rRNA	ENSRNOG00000036145	18.4388	2.39535	0.925086	2.58933	0.00961629	0.092944
Fcna	ENSRNOG00000017063	3.32995	4.17688	1.61338	2.58889	0.00962849	0.0930057
Slamf9	ENSRNOG00000008045	4.07015	3.2816	1.26792	2.58819	0.00964826	0.0931404
Actr3	ENSRNOG00000003206	1298.07	0.369228	0.142691	2.5876	0.00966464	0.0932422
Pcf11	ENSRNOG00000009891	317.735	0.71341	0.275753	2.58714	0.00967774	0.0932561
Haus6	ENSRNOG00000046028	160.283	0.833557	0.322173	2.5873	0.00967311	0.0932561
Cnih1	ENSRNOG00000009811	499.551	-0.388857	0.150329	-2.58671	0.00968966	0.0933147
Orc3	ENSRNOG00000008314	165.221	0.713852	0.27606	2.58586	0.00971362	0.0934892
Zxdc	ENSRNOG00000025818	165.296	-0.622662	0.24089	-2.58484	0.00974253	0.0937111
Tle2	ENSRNOG00000005874	6.36138	2.66501	1.03163	2.58329	0.00978631	0.0940191
Evc	ENSRNOG00000007564	125.94	0.642912	0.248873	2.58329	0.00978628	0.0940191
Gosr1	ENSRNOG00000003971	269.626	-0.516182	0.199977	-2.58121	0.00984541	0.0942757
Calb1	ENSRNOG00000007456	4.40281	5.19696	2.01371	2.58079	0.00985754	0.0942757
Slc18a2	ENSRNOG00000008890	12.4651	2.39567	0.928008	2.58152	0.00983671	0.0942757
Polr3a	ENSRNOG00000010008	297.807	0.502943	0.194872	2.58089	0.00985458	0.0942757
Fbxw2	ENSRNOG00000018687	469.423	0.47277	0.183237	2.5801	0.00987718	0.0942757
Plk1	ENSRNOG00000018815	1206.08	-0.443534	0.171879	-2.5805	0.00986569	0.0942757
Napg	ENSRNOG00000018914	99.614	0.84209	0.326224	2.58133	0.00984218	0.0942757
Ncoa4	ENSRNOG00000019768	878.806	-0.405223	0.157036	-2.58045	0.00986712	0.0942757
Irak2	ENSRNOG00000021817	16.4908	2.28487	0.885157	2.58132	0.00984245	0.0942757
Cfap74	ENSRNOG00000023627	10.2978	2.6973	1.04543	2.58008	0.00987785	0.0942757
Mink1	ENSRNOG00000033508	597.807	0.436198	0.168952	2.58179	0.0098289	0.0942757
Itpripl2	ENSRNOG00000036762	36.1897	-1.20105	0.46564	-2.57935	0.0098987	0.0944184
Nfatc3	ENSRNOG00000054264	645.724	-0.421763	0.163535	-2.57903	0.00990774	0.0944483
AABR07047054.2	ENSRNOG00000054679	4.7077	3.38335	1.3128	2.5772	0.00996034	0.0948931
Cd14	ENSRNOG00000017819	102.393	-0.758825	0.294534	-2.57636	0.00998478	0.0950693
Gpd2	ENSRNOG00000033824	264.775	-0.476809	0.185102	-2.57593	0.00999709	0.09513
Serpine2	ENSRNOG00000015461	53.8946	0.873497	0.339366	2.57391	0.0100557	0.0956308
Prkd1	ENSRNOG00000004165	63.0702	-0.774965	0.301206	-2.57287	0.0100858	0.0958601
Dapk1	ENSRNOG00000018198	65.9288	1.03349	0.401849	2.57184	0.0101159	0.0960895
Csmd2	ENSRNOG00000007057	16.1886	2.29588	0.893088	2.57072	0.0101487	0.096343
Sds	ENSRNOG00000001388	5.09546	3.47052	1.35046	2.56989	0.010173	0.0964915
Lzts1	ENSRNOG00000011826	14.8669	1.93237	0.75196	2.56978	0.0101764	0.0964915
Rfc5	ENSRNOG00000001134	208.375	0.576859	0.22458	2.56861	0.0102107	0.096546
Dennd5a	ENSRNOG00000012206	1030.12	-0.443519	0.17266	-2.56874	0.0102068	0.096546
Pik3r4	ENSRNOG00000013669	187.897	-0.461546	0.179654	-2.56908	0.0101969	0.096546
Klhl2	ENSRNOG00000029441	249.266	0.485497	0.188984	2.56899	0.0101996	0.096546
7SK	ENSRNOG00000060003	5.58102	5.11528	1.9915	2.56856	0.0102123	0.096546
Kirrel3	ENSRNOG00000009772	5.75745	2.91118	1.13378	2.56767	0.0102385	0.0967366
Cep290	ENSRNOG00000056458	311.46	0.897196	0.349455	2.56742	0.0102459	0.0967497
Spg21	ENSRNOG00000015019	426.648	-0.600259	0.233915	-2.56615	0.0102835	0.0970476
Dennd2d	ENSRNOG00000017680	31.9446	1.09358	0.426234	2.56569	0.0102972	0.097119
Tra2a	ENSRNOG00000009156	292.447	0.53567	0.20888	2.56449	0.0103327	0.0973965
Ccdc112	ENSRNOG00000003559	274.521	1.08937	0.424921	2.56371	0.010356	0.0975586
Siglec1	ENSRNOG00000021243	16.1333	2.57463	1.00449	2.56311	0.010374	0.0976704
AABR07005821.1	ENSRNOG00000020560	10.2433	3.37809	1.31818	2.5627	0.0103862	0.097728
Dusp1	ENSRNOG00000003977	556.912	-0.83569	0.326152	-2.56227	0.010399	0.0977914
Mylk2	ENSRNOG00000008235	18.4557	1.96325	0.766424	2.56157	0.01042	0.0979308
Sult2a1	ENSRNOG00000047986	3.38041	5.31734	2.0761	2.56122	0.0104306	0.0979731
Tnfsf10	ENSRNOG00000013269	16.7151	2.1742	0.849021	2.56083	0.0104422	0.0980239
Tcf20	ENSRNOG00000009585	482.651	0.607975	0.237445	2.56048	0.0104527	0.0980655
Eefsec	ENSRNOG00000012954	149.796	-0.548717	0.214325	-2.56021	0.0104608	0.098084
Ccnd1	ENSRNOG00000020918	338.516	0.44809	0.175056	2.5597	0.0104763	0.0981713
Clcn1	ENSRNOG00000016917	10.3393	2.33738	0.913797	2.55788	0.0105312	0.0986258
Ryr1	ENSRNOG00000020557	41.6727	1.806	0.706108	2.55769	0.0105371	0.0986258
Phlda1	ENSRNOG00000004019	399.556	-0.618611	0.241932	-2.55696	0.0105592	0.0987749
Tmem184b	ENSRNOG00000022802	465.092	-0.714535	0.279593	-2.55563	0.0105996	0.099095
Glul	ENSRNOG00000049560	702.185	-0.44971	0.175983	-2.55542	0.0106059	0.0990961
Exoc3	ENSRNOG00000039776	97.6093	-0.764522	0.299284	-2.5545	0.010634	0.0993
Mturn	ENSRNOG00000010205	17.6797	1.67667	0.656548	2.55376	0.0106567	0.0994542
Meis1	ENSRNOG00000004606	316.959	0.565234	0.221408	2.55291	0.0106827	0.0994662
Slc15a1	ENSRNOG00000011598	5.66182	3.34492	1.31008	2.55321	0.0106735	0.0994662
Als2	ENSRNOG00000023280	217.811	0.474236	0.185752	2.55306	0.0106782	0.0994662
Ostn	ENSRNOG00000030462	3.18856	4.87264	1.90866	2.55291	0.0106829	0.0994662
Nod1	ENSRNOG00000010629	329.218	-0.487681	0.191078	-2.55226	0.0107026	0.099592
Mgrn1	ENSRNOG00000003234	303.55	-0.502331	0.196871	-2.55158	0.0107237	0.0996146
Rbfox2	ENSRNOG00000004688	612.155	0.415587	0.162858	2.55183	0.0107159	0.0996146
Ano8	ENSRNOG00000058662	105.524	0.598498	0.234557	2.55162	0.0107225	0.0996146
Cfap57	ENSRNOG00000007037	6.9984	2.28066	0.893965	2.55117	0.0107361	0.0996723
Ak9	ENSRNOG00000037688	11.5117	1.9549	0.766423	2.55067	0.0107515	0.0997058
RT1-M2	ENSRNOG00000049590	3.26601	4.56374	1.78925	2.55065	0.0107522	0.0997058
Tepsin	ENSRNOG00000028161	86.0295	-0.822003	0.322369	-2.54988	0.0107761	0.0998692
F7	ENSRNOG00000032737	7.19354	3.18568	1.24962	2.54933	0.0107931	0.0999689
Ddx20	ENSRNOG00000015274	365.015	-0.392107	0.153825	-2.54904	0.0108019	0.0999929
Ube2q1	ENSRNOG00000020791	414.215	-0.352116	0.138234	-2.54725	0.0108576	0.10045
Mtss1	ENSRNOG00000009001	287.385	0.463415	0.18196	2.5468	0.0108717	0.100522
Lrrtm3	ENSRNOG00000026466	8.81796	2.24259	0.88068	2.54643	0.0108832	0.10057
AABR07053542.1	ENSRNOG00000046653	7.14006	2.98014	1.17061	2.54579	0.010903	0.100696
AABR07067031.2	ENSRNOG00000061563	7.87071	2.17694	0.855367	2.54503	0.0109267	0.100856
AABR07056330.1	ENSRNOG00000056314	8.97097	2.35292	0.924614	2.54476	0.0109352	0.100876
Metazoa_SRP	ENSRNOG00000052253	10.6394	3.61375	1.42035	2.54426	0.0109509	0.100904
AABR07068705.1	ENSRNOG00000061831	4.77678	3.4242	1.34579	2.54439	0.010947	0.100904
Slc35a4	ENSRNOG00000002908	484.438	-0.742749	0.29211	-2.5427	0.0109999	0.101257
Ntf4	ENSRNOG00000020783	26.9224	1.20626	0.47441	2.54264	0.0110017	0.101257
Ifitm6	ENSRNOG00000036645	4.06538	5.04672	1.9853	2.54205	0.0110205	0.101371
Zfp384	ENSRNOG00000017066	438.927	-0.51	0.200689	-2.54125	0.0110458	0.101545
Hnf4a	ENSRNOG00000008895	16.5828	1.71374	0.674638	2.54024	0.0110778	0.101722
LOC303448	ENSRNOG00000054719	6.64803	2.57694	1.01438	2.5404	0.0110727	0.101722
AABR07049060.1	ENSRNOG00000033445	16.776	2.1681	0.853603	2.53994	0.011087	0.101749
Ccdc62	ENSRNOG00000038002	44.393	1.33853	0.527084	2.53951	0.0111009	0.101817
Vapa	ENSRNOG00000014765	762.316	-0.450103	0.177255	-2.5393	0.0111074	0.101819
Edar	ENSRNOG00000028598	6.01138	2.85887	1.12648	2.53788	0.0111527	0.102176
Rassf8	ENSRNOG00000015986	562.852	-0.55065	0.217033	-2.53717	0.0111752	0.102242
Mical2	ENSRNOG00000016244	1227.49	-0.365279	0.143963	-2.53731	0.0111709	0.102242
5_8S_rRNA	ENSRNOG00000054432	17.0474	2.22776	0.87809	2.53705	0.0111791	0.102242
Nsg1	ENSRNOG00000005700	4.24356	4.64225	1.83057	2.53596	0.0112141	0.102503
Ryr3	ENSRNOG00000006645	42.0906	2.07277	0.817856	2.5344	0.0112641	0.10255
Clptm1	ENSRNOG00000018255	1292.49	-0.574324	0.226584	-2.53471	0.011254	0.10255
Supt5h	ENSRNOG00000032034	691.726	0.670404	0.264476	2.53484	0.01125	0.10255
RGD1559960	ENSRNOG00000040195	3.75405	4.62839	1.82564	2.53522	0.0112377	0.10255
5S_rRNA	ENSRNOG00000047794	10.476	2.17927	0.859828	2.53455	0.0112593	0.10255
AABR07068587.1	ENSRNOG00000057499	37.6494	1.24096	0.489544	2.53493	0.0112469	0.10255
Asic2	ENSRNOG00000058308	7.06526	3.15024	1.2426	2.5352	0.0112385	0.10255
Robo3	ENSRNOG00000030016	11.443	2.67765	1.05681	2.53372	0.011286	0.102691
Dhcr7	ENSRNOG00000020776	380.04	-0.639742	0.252514	-2.53349	0.0112933	0.102699
Creb3l1	ENSRNOG00000005413	857.58	-0.766101	0.30248	-2.53273	0.0113179	0.102864
Tmprss5	ENSRNOG00000008058	9.87031	2.39531	0.946204	2.5315	0.0113577	0.102992
Nsmce1	ENSRNOG00000015218	353.558	0.626435	0.247453	2.53153	0.0113566	0.102992
RT1-T24-1	ENSRNOG00000032596	164.28	-0.630229	0.248924	-2.53181	0.0113475	0.102992
Tbcd	ENSRNOG00000036658	242.088	0.594636	0.234871	2.53175	0.0113494	0.102992
Zmat4	ENSRNOG00000042690	9.34803	3.07996	1.21716	2.53045	0.0113917	0.103242
Eif4g2	ENSRNOG00000017158	6006.88	-0.327287	0.129455	-2.52819	0.0114652	0.103849
AABR07005983.1	ENSRNOG00000005953	3.9415	5.31889	2.10412	2.52784	0.0114766	0.103886
Tinag	ENSRNOG00000058120	3.73952	4.94221	1.95525	2.52767	0.0114823	0.103886
Emb	ENSRNOG00000060329	741.869	0.555931	0.219957	2.52745	0.0114894	0.103891
Cdk16	ENSRNOG00000008578	1170.62	-0.449089	0.177743	-2.52662	0.0115166	0.104077
Gdpd4	ENSRNOG00000028470	4.61013	2.89918	1.14754	2.52643	0.011523	0.104077
Myc	ENSRNOG00000004500	625.7	-0.642307	0.254291	-2.52588	0.011541	0.104158
Vta1	ENSRNOG00000011540	260.796	-0.456565	0.180778	-2.52556	0.0115514	0.104158
Atp6v1g3	ENSRNOG00000022480	6.22167	3.43854	1.36147	2.5256	0.01155	0.104158
Tmprss9	ENSRNOG00000032429	11.4058	1.85595	0.735272	2.52417	0.0115972	0.104512
Fam81a	ENSRNOG00000057501	9.65063	2.60142	1.03095	2.52334	0.0116247	0.104701
Foxp2	ENSRNOG00000054508	11.8516	2.70115	1.07114	2.52175	0.0116772	0.105115
Sec14l2	ENSRNOG00000004672	19.6094	2.05697	0.815768	2.52151	0.0116853	0.105128
Trim35	ENSRNOG00000009449	431.321	-0.463179	0.183715	-2.52118	0.0116961	0.105166
Klhl14	ENSRNOG00000015418	3.49632	4.72742	1.87543	2.52071	0.0117119	0.105249
Mfsd10	ENSRNOG00000012534	203.031	-0.947033	0.37583	-2.51985	0.0117406	0.1054
LOC499886	ENSRNOG00000037081	4.99801	3.77776	1.49923	2.51981	0.0117419	0.1054
Sgpp1	ENSRNOG00000005175	441.322	-0.449353	0.178363	-2.51931	0.0117585	0.105448
Oat	ENSRNOG00000016807	616.767	-0.432913	0.171855	-2.51906	0.011767	0.105448
Mapk8ip2	ENSRNOG00000032828	14.7242	2.65459	1.0538	2.51906	0.0117669	0.105448
Lrrc39	ENSRNOG00000015117	3.7541	3.36083	1.33455	2.51833	0.0117913	0.105606
Pigq	ENSRNOG00000020140	158.328	-0.569477	0.226188	-2.51772	0.0118117	0.105731
Cpn1	ENSRNOG00000013439	10.2676	3.13507	1.24541	2.51729	0.0118261	0.1058
Arl6ip1	ENSRNOG00000017751	587.359	-0.426134	0.169343	-2.51639	0.0118564	0.105953
Emc9	ENSRNOG00000019162	41.5746	1.0256	0.40756	2.51644	0.0118547	0.105953
Ndufaf3	ENSRNOG00000020068	181.402	-0.709948	0.282225	-2.51553	0.0118852	0.106151
AABR07034940.2	ENSRNOG00000055570	39.7095	1.64591	0.654415	2.51508	0.0119006	0.106229
Jakmip3	ENSRNOG00000027590	13.8258	2.11247	0.840217	2.5142	0.0119303	0.106435
Selenot	ENSRNOG00000013507	322.46	-0.5865	0.233314	-2.51377	0.0119447	0.106503
AABR07027022.1	ENSRNOG00000057452	3.58371	5.78607	2.30233	2.51313	0.0119665	0.106638
Bmx	ENSRNOG00000003705	4.71048	2.64496	1.05256	2.51288	0.0119749	0.106654
Ubap2l	ENSRNOG00000017990	896.466	-0.66493	0.264745	-2.51159	0.012019	0.106987
LOC102549869	ENSRNOG00000052695	5.98943	3.57958	1.42623	2.50983	0.012079	0.107462
Myh3	ENSRNOG00000046276	10.6157	2.53348	1.00952	2.5096	0.0120868	0.107471
Nudt3	ENSRNOG00000061176	57.0283	-1.0302	0.410582	-2.50913	0.0121028	0.107553
Washc4	ENSRNOG00000008331	421.034	0.603849	0.240703	2.50869	0.012118	0.107629
Fgfr1	ENSRNOG00000016050	325.404	-0.594091	0.23692	-2.50756	0.0121569	0.107864
Pnliprp2	ENSRNOG00000017982	9.13437	2.266	0.90368	2.50753	0.012158	0.107864
Dido1	ENSRNOG00000009936	793.752	0.462425	0.184484	2.50658	0.0121905	0.10809
Sftpd	ENSRNOG00000056001	6.90453	2.83587	1.13145	2.50639	0.0121969	0.10809
B4galt3	ENSRNOG00000003551	233.257	-0.595374	0.237628	-2.50548	0.0122284	0.108249
G3bp1	ENSRNOG00000013186	2261.42	-0.277766	0.110855	-2.50566	0.0122222	0.108249
RGD1566159	ENSRNOG00000037684	3.61246	4.16998	1.66461	2.50509	0.0122421	0.10831
Mis18a	ENSRNOG00000021555	33.8114	1.20904	0.482704	2.50473	0.0122546	0.108361
Tmem167b	ENSRNOG00000042160	28.8936	-1.20601	0.481544	-2.50447	0.0122635	0.108379
Erh	ENSRNOG00000004883	438.136	0.49199	0.196507	2.50368	0.012291	0.108441
Grb7	ENSRNOG00000006990	4.07693	3.30383	1.3199	2.5031	0.0123112	0.108441
Kctd9	ENSRNOG00000012951	215.462	-0.663948	0.265244	-2.50316	0.012309	0.108441
Ctsa	ENSRNOG00000015857	587.558	-0.497177	0.198594	-2.50348	0.0122978	0.108441
Simc1	ENSRNOG00000016932	382.386	-0.420696	0.168058	-2.50328	0.0123048	0.108441
Dhrs4	ENSRNOG00000018239	29.3183	1.15206	0.460125	2.50381	0.0122864	0.108441
Ntn4	ENSRNOG00000005573	176.422	0.611947	0.244612	2.5017	0.0123599	0.108751
Hecw2	ENSRNOG00000013257	13.0671	2.57771	1.03039	2.5017	0.0123599	0.108751
Anapc7	ENSRNOG00000001283	282.104	0.425099	0.169992	2.5007	0.0123947	0.108805
Rprm	ENSRNOG00000005109	9.74114	2.7587	1.10303	2.50101	0.0123839	0.108805
Plekha8	ENSRNOG00000009971	212.015	0.59007	0.235976	2.50055	0.0124001	0.108805
Secisbp2	ENSRNOG00000013773	145.133	0.538754	0.215436	2.50076	0.0123925	0.108805
Lingo4	ENSRNOG00000022863	4.29808	3.18968	1.27556	2.50062	0.0123978	0.108805
Slc20a1	ENSRNOG00000018567	1006.35	-0.384466	0.153779	-2.50012	0.0124151	0.108817
Taf2	ENSRNOG00000034022	310.827	0.632595	0.253014	2.50024	0.0124111	0.108817
U6	ENSRNOG00000052495	4.12767	4.60925	1.84426	2.49925	0.0124457	0.109026
Grm8	ENSRNOG00000021468	3.52007	4.25036	1.70101	2.49872	0.0124642	0.109129
H3f3a	ENSRNOG00000006532	2483.55	0.423664	0.169609	2.4979	0.0124933	0.109228
Celf1	ENSRNOG00000010379	628.524	-0.382832	0.153257	-2.49798	0.0124905	0.109228
Mrfap1	ENSRNOG00000055319	1018.21	0.424704	0.170036	2.49773	0.0124993	0.109228
SNORD25	ENSRNOG00000059148	27.9385	-1.43503	0.574556	-2.49762	0.0125029	0.109228
Lars1	ENSRNOG00000018304	972.211	0.515147	0.206295	2.49713	0.0125202	0.109259
AABR07066690.1	ENSRNOG00000053896	8.34156	2.76785	1.10835	2.49728	0.0125149	0.109259
Borcs7	ENSRNOG00000020076	79.5378	0.811303	0.324956	2.49666	0.012537	0.109308
5S_rRNA	ENSRNOG00000035437	4.5251	3.48856	1.39733	2.49659	0.0125393	0.109308
Cacna1c	ENSRNOG00000007090	14.2046	2.15274	0.862635	2.49554	0.0125767	0.109573
Rab44	ENSRNOG00000001869	11.4253	1.51418	0.60693	2.49482	0.0126022	0.109676
Sh2b3	ENSRNOG00000028198	248.472	-0.579712	0.232358	-2.49491	0.0125987	0.109676
Rfc1	ENSRNOG00000002855	622.929	0.556239	0.223028	2.49403	0.0126302	0.109813
Atg7	ENSRNOG00000007486	79.7907	-0.798532	0.320208	-2.49379	0.0126386	0.109813
Ctps1	ENSRNOG00000009963	785.592	0.650356	0.260781	2.49388	0.0126354	0.109813
Mex3b	ENSRNOG00000025142	69.5005	0.73193	0.293618	2.49279	0.0126743	0.110064
Ndufv3	ENSRNOG00000001182	326.647	0.358905	0.144025	2.49197	0.0127038	0.110261
Opa3	ENSRNOG00000025890	229.062	-0.749971	0.301006	-2.49155	0.0127187	0.11027
Oas3	ENSRNOG00000059207	4.34937	4.21031	1.68975	2.49167	0.0127143	0.11027
Zc3hc1	ENSRNOG00000010154	161.38	-0.573103	0.230045	-2.49127	0.0127288	0.110298
Hdac9	ENSRNOG00000004158	18.125	1.659	0.666001	2.49099	0.0127387	0.110324
Chsy1	ENSRNOG00000012698	206.465	0.624379	0.250688	2.49066	0.0127505	0.110367
Ppil3	ENSRNOG00000013636	237.89	-0.602595	0.242073	-2.48931	0.012799	0.110726
Akap8l	ENSRNOG00000006355	125.671	0.755221	0.303449	2.48879	0.0128179	0.11083
Ier3	ENSRNOG00000000827	3838.15	-0.608924	0.244715	-2.4883	0.0128356	0.110863
Numbl	ENSRNOG00000020867	129.442	-0.786812	0.316197	-2.48836	0.0128334	0.110863
Clec4f	ENSRNOG00000013137	3.51292	3.30687	1.32939	2.48751	0.0128641	0.11087
Tollip	ENSRNOG00000019861	318.14	-0.648925	0.260835	-2.48788	0.0128508	0.11087
Srd5a2	ENSRNOG00000027042	6.30029	3.27222	1.31536	2.48769	0.0128575	0.11087
Metazoa_SRP	ENSRNOG00000052180	5.30936	3.62127	1.45575	2.48757	0.0128619	0.11087
Slc25a21	ENSRNOG00000008931	4.25965	3.25283	1.3082	2.48649	0.0129009	0.111127
Wdr83	ENSRNOG00000004287	47.2919	0.827037	0.332732	2.48559	0.0129336	0.111289
Pcdha13	ENSRNOG00000020119	158.483	0.732206	0.294579	2.4856	0.0129332	0.111289
Nfkbid	ENSRNOG00000025111	28.0219	-1.04407	0.4201	-2.48528	0.0129449	0.111326
Ebi3	ENSRNOG00000050509	10.6601	3.41372	1.37387	2.48474	0.0129645	0.111435
Pltp	ENSRNOG00000016488	13.5333	2.17414	0.875085	2.4845	0.0129735	0.111452
Pkm	ENSRNOG00000011329	8421.57	-0.377582	0.152022	-2.48374	0.0130011	0.111584
Myo9a	ENSRNOG00000011619	511.773	0.673101	0.271008	2.48369	0.0130027	0.111584
Ybx2	ENSRNOG00000017117	10.575	2.06159	0.830114	2.4835	0.0130098	0.111584
Dock3	ENSRNOG00000014576	12.9605	1.92218	0.775051	2.48007	0.0131356	0.112603
Misp	ENSRNOG00000010423	14.188	2.08906	0.84259	2.47933	0.0131629	0.112716
Nek5	ENSRNOG00000048769	14.8092	2.04675	0.825504	2.47939	0.0131608	0.112716
Ighmbp2	ENSRNOG00000013456	206.023	-0.501733	0.202404	-2.47886	0.0131802	0.112743
Dmac2	ENSRNOG00000020596	166.998	-0.662651	0.267311	-2.47895	0.0131769	0.112743
Ncstn	ENSRNOG00000005355	1055.61	-0.586921	0.236833	-2.4782	0.0132046	0.112832
7SK	ENSRNOG00000058301	4.28276	3.64495	1.47078	2.47824	0.0132031	0.112832
Lrrc25	ENSRNOG00000022565	5.38833	3.88802	1.56926	2.47762	0.0132262	0.112956
Nek4	ENSRNOG00000017997	95.0697	0.774428	0.312734	2.47631	0.0132748	0.11325
Sort1	ENSRNOG00000031814	706.456	-0.349676	0.141205	-2.47637	0.0132725	0.11325
Manba	ENSRNOG00000052247	13.5797	1.92251	0.776446	2.47604	0.013285	0.113277
Btnl5	ENSRNOG00000047304	5.03833	2.86293	1.1566	2.4753	0.0133125	0.11339
Abcb11	ENSRNOG00000050860	14.2907	2.00966	0.811843	2.47543	0.0133076	0.11339
Wnt16	ENSRNOG00000005781	5.40547	3.65	1.47489	2.47477	0.0133323	0.113418
Slc12a5	ENSRNOG00000018111	22.47	1.98957	0.803982	2.47464	0.013337	0.113418
Leng8	ENSRNOG00000018642	728.678	-0.380271	0.153667	-2.47464	0.013337	0.113418
Kif15	ENSRNOG00000060356	325.1	0.575486	0.232611	2.47403	0.0133598	0.113552
Mt-nd6	ENSRNOG00000029042	2401.26	1.30049	0.525702	2.47381	0.0133681	0.113562
Ptk6	ENSRNOG00000012987	4.78325	3.15298	1.27485	2.47321	0.0133905	0.113631
Trim62	ENSRNOG00000049496	13.4491	1.52281	0.615689	2.47335	0.0133855	0.113631
Txndc9	ENSRNOG00000018593	326.605	0.491071	0.1986	2.47266	0.0134111	0.113746
Cmas	ENSRNOG00000013816	159.814	0.622163	0.251665	2.47219	0.0134288	0.113836
Mta1	ENSRNOG00000004711	335.841	-0.740435	0.299532	-2.47197	0.0134371	0.113845
Ccdc86	ENSRNOG00000020925	564.093	-0.581472	0.235434	-2.46979	0.0135191	0.114479
AABR07069218.2	ENSRNOG00000053722	9.21194	2.65987	1.07713	2.4694	0.0135341	0.114519
AABR07047174.1	ENSRNOG00000057401	5.21404	3.78221	1.5317	2.46929	0.0135381	0.114519
Dpys	ENSRNOG00000004298	4.18354	4.86532	1.97183	2.46741	0.0136096	0.114933
Slit1	ENSRNOG00000026065	12.9991	1.78614	0.723835	2.46761	0.013602	0.114933
Hcar2	ENSRNOG00000026653	338.181	-0.830189	0.33641	-2.46779	0.0135949	0.114933
5S_rRNA	ENSRNOG00000047325	7.52028	2.6694	1.08194	2.46724	0.0136158	0.114933
Prg2	ENSRNOG00000008394	8.78852	3.1861	1.29191	2.4662	0.0136556	0.115208
Cd81	ENSRNOG00000020451	1271.33	-0.571656	0.231824	-2.4659	0.0136669	0.115243
Twist2	ENSRNOG00000020355	51.6465	-0.940646	0.3815	-2.46565	0.0136765	0.115248
Fam114a1	ENSRNOG00000026504	343.123	0.60857	0.246833	2.46551	0.0136819	0.115248
Lrrcc1	ENSRNOG00000010891	593.227	0.807674	0.327652	2.46503	0.0137001	0.115303
Gcat	ENSRNOG00000055408	7.46592	2.93416	1.19035	2.46496	0.0137029	0.115303
Ppp3ca	ENSRNOG00000009882	588.234	0.804743	0.326605	2.46396	0.013741	0.115563
Acod1	ENSRNOG00000009919	138.891	-0.687456	0.279098	-2.46314	0.0137727	0.115647
Gabpb2	ENSRNOG00000021105	166.23	0.734618	0.298202	2.46349	0.0137592	0.115647
Gm22009	ENSRNOG00000053927	5492.92	0.736194	0.298884	2.46314	0.0137725	0.115647
Rhbdl3	ENSRNOG00000005515	14.9823	1.72408	0.700088	2.46267	0.0137908	0.115738
Spns3	ENSRNOG00000015873	3.48619	4.29998	1.74637	2.46224	0.0138071	0.115815
Fibp	ENSRNOG00000020567	393.54	-0.613786	0.249312	-2.46192	0.0138197	0.11586
Ccdc39	ENSRNOG00000011440	10.4592	2.22101	0.902351	2.46136	0.0138413	0.115892
LOC102549726	ENSRNOG00000054031	100.1	-0.762237	0.309651	-2.4616	0.0138318	0.115892
AC108572.3	ENSRNOG00000056193	6.34936	3.33293	1.35416	2.46125	0.0138453	0.115892
Psd2	ENSRNOG00000019177	14.8362	2.12036	0.861636	2.46086	0.0138606	0.115908
Tpcn1	ENSRNOG00000059344	246.974	-0.546213	0.221963	-2.46083	0.0138617	0.115908
Mknk2	ENSRNOG00000029028	479.781	-0.681256	0.27691	-2.46021	0.0138856	0.116047
Acsl4	ENSRNOG00000019180	1034.11	0.708605	0.288057	2.45995	0.0138957	0.116071
Mmp2	ENSRNOG00000016695	4.85079	3.67739	1.49552	2.45893	0.0139351	0.11634
Mdm4	ENSRNOG00000009696	318.428	0.863707	0.351304	2.45857	0.0139491	0.116395
Rnf225	ENSRNOG00000038445	15.168	1.40666	0.572405	2.45746	0.0139925	0.116636
Ces2h	ENSRNOG00000039079	7.8135	2.76697	1.12588	2.45761	0.0139863	0.116636
SNORD27	ENSRNOG00000054315	126.949	-0.67212	0.273613	-2.45646	0.0140312	0.116898
Arfgef1	ENSRNOG00000005703	913.246	0.61266	0.249584	2.45473	0.0140991	0.117356
Cacna1i	ENSRNOG00000060407	18.8766	1.45583	0.593085	2.45468	0.014101	0.117356
Tp53	ENSRNOG00000010756	1385.42	-0.497105	0.202547	-2.45427	0.014117	0.117394
Arhgap40	ENSRNOG00000015359	3.95405	3.93935	1.60515	2.45419	0.0141202	0.117394
Nubp2	ENSRNOG00000015090	308.792	-0.675445	0.27528	-2.45367	0.0141407	0.117396
Polr2a	ENSRNOG00000028834	1763.37	-0.539485	0.219886	-2.45347	0.0141485	0.117396
Cntnap5b	ENSRNOG00000032206	8.18957	2.34661	0.956458	2.45344	0.0141498	0.117396
Lsm2	ENSRNOG00000048725	201.308	-0.561254	0.228736	-2.45372	0.0141388	0.117396
Bcl10	ENSRNOG00000042389	204.756	-0.563513	0.22973	-2.45294	0.0141694	0.117498
Prickle1	ENSRNOG00000022772	587.615	0.623063	0.254041	2.45261	0.0141823	0.11754
Tmem215	ENSRNOG00000042246	8.18631	2.82581	1.15224	2.45244	0.0141892	0.11754
Guca2a	ENSRNOG00000008849	6.58552	3.72056	1.51742	2.45189	0.0142107	0.117657
Tnr	ENSRNOG00000002468	9.02859	2.78365	1.13552	2.45144	0.0142285	0.117744
Syde2	ENSRNOG00000026186	434.736	0.491077	0.200352	2.45107	0.0142431	0.117804
Ablim2	ENSRNOG00000007882	12.7801	2.19033	0.893856	2.45043	0.0142685	0.117926
LOC689574	ENSRNOG00000046109	265.256	-0.69511	0.283692	-2.45022	0.0142767	0.117926
UST4r	ENSRNOG00000049826	6.74231	2.79841	1.14214	2.45014	0.01428	0.117926
Rbm20	ENSRNOG00000014705	17.5251	1.87577	0.765801	2.44942	0.0143088	0.117981
Slc5a1	ENSRNOG00000017775	14.3508	2.17039	0.886058	2.4495	0.0143057	0.117981
AY172581.19	ENSRNOG00000032882	83.6003	1.44688	0.590621	2.44976	0.0142953	0.117981
Unc13b	ENSRNOG00000008237	31.4894	1.13246	0.462492	2.4486	0.0143411	0.118187
Nod2	ENSRNOG00000014124	13.8469	1.67773	0.685244	2.44836	0.0143508	0.118205
Msh2	ENSRNOG00000015796	110.517	0.857082	0.350158	2.4477	0.0143771	0.118245
Wdr97	ENSRNOG00000033520	11.6961	2.21174	0.903532	2.44788	0.01437	0.118245
Mical3	ENSRNOG00000053203	281.356	0.506832	0.207066	2.44768	0.0143778	0.118245
Psat1	ENSRNOG00000013971	1035.73	0.31568	0.128992	2.44728	0.0143938	0.118317
Get4	ENSRNOG00000001293	399.114	-0.58714	0.239967	-2.44675	0.014415	0.118339
Cep63	ENSRNOG00000008410	66.6409	0.914095	0.373622	2.44657	0.0144221	0.118339
Mbtps1	ENSRNOG00000015173	910.017	-0.399317	0.163211	-2.44663	0.01442	0.118339
AABR07039303.7	ENSRNOG00000061703	4.45141	3.64955	1.49176	2.44647	0.0144262	0.118339
Pcdh10	ENSRNOG00000031974	11.1825	1.7729	0.724764	2.44617	0.0144381	0.118376
Zfp18	ENSRNOG00000003981	20.4938	-1.2038	0.492218	-2.44566	0.0144587	0.118485
Glg1	ENSRNOG00000018668	1451.6	-0.336934	0.137811	-2.44489	0.0144896	0.11857
Rps6ka4	ENSRNOG00000021117	801.625	-0.738494	0.302041	-2.44501	0.0144847	0.11857
Fer1l6	ENSRNOG00000025300	8.81246	2.72994	1.11661	2.44484	0.0144914	0.11857
Sema5b	ENSRNOG00000002238	5.88166	2.68086	1.09685	2.44414	0.0145198	0.118742
Dpf2	ENSRNOG00000020892	653.069	-0.629664	0.257673	-2.44366	0.0145391	0.118839
Uqcrb	ENSRNOG00000032204	10.6924	-1.65216	0.676185	-2.44336	0.0145513	0.118878
RGD1309540	ENSRNOG00000014798	89.0482	0.814059	0.333235	2.4429	0.0145698	0.118968
AABR07054000.1	ENSRNOG00000050784	9.87962	2.04851	0.838691	2.44251	0.0145856	0.119036
Mmel1	ENSRNOG00000012593	4.53285	3.8318	1.56965	2.44119	0.0146389	0.119411
Bbs2	ENSRNOG00000019020	51.7127	0.922208	0.377806	2.44096	0.0146484	0.119427
Tbc1d5	ENSRNOG00000010637	196.45	-0.427815	0.175291	-2.4406	0.0146631	0.119433
Lypd5	ENSRNOG00000019432	3.46716	3.7259	1.52677	2.44039	0.0146715	0.119433
Ankrd35	ENSRNOG00000025108	9.07412	2.01606	0.826076	2.44052	0.014666	0.119433
AC119000.1	ENSRNOG00000062116	3.3515	5.00402	2.05151	2.43919	0.0147202	0.119768
Neb	ENSRNOG00000006783	32.8779	1.96967	0.807839	2.4382	0.0147606	0.120036
Eif2ak3	ENSRNOG00000006069	173.169	0.603846	0.247718	2.43763	0.0147838	0.120102
Apoa5	ENSRNOG00000018436	4.75885	3.84036	1.57557	2.43745	0.0147913	0.120102
Heatr9	ENSRNOG00000037100	10.589	3.22767	1.32401	2.4378	0.0147771	0.120102
App	ENSRNOG00000006997	826.802	0.377282	0.154824	2.43684	0.0148162	0.120137
Cox5a	ENSRNOG00000018816	247.186	-0.838399	0.344033	-2.43697	0.0148108	0.120137
AABR07013388.1	ENSRNOG00000062305	5.95059	3.81804	1.56683	2.43679	0.0148181	0.120137
Htra4	ENSRNOG00000061160	7.87351	3.06973	1.25993	2.43642	0.0148333	0.120199
Tulp4	ENSRNOG00000018012	425.606	0.879669	0.361149	2.43575	0.0148611	0.120363
Caly	ENSRNOG00000018337	8.95199	3.49898	1.43666	2.4355	0.0148712	0.120384
Ccdc154	ENSRNOG00000030541	7.30181	2.57431	1.05719	2.43505	0.0148897	0.120473
Ca5b	ENSRNOG00000029330	118.954	0.609449	0.250325	2.43463	0.014907	0.120496
Apcdd1	ENSRNOG00000043304	29.8591	1.48889	0.611551	2.43462	0.0149076	0.120496
Tbc1d13	ENSRNOG00000015970	143.755	-0.507813	0.208666	-2.43362	0.0149488	0.120754
Ppp5c	ENSRNOG00000016907	393.597	-0.457824	0.188158	-2.43319	0.0149664	0.120754
Uprt	ENSRNOG00000021552	101.657	0.808355	0.332256	2.43293	0.0149773	0.120754
Lman1	ENSRNOG00000024470	1026.54	0.513044	0.210875	2.43293	0.0149772	0.120754
LOC688553	ENSRNOG00000037632	4.70092	3.10374	1.27568	2.43301	0.014974	0.120754
Fam133b	ENSRNOG00000009163	130.478	0.892273	0.366847	2.43228	0.0150043	0.120911
AC115666.1	ENSRNOG00000022971	8.1491	2.33924	0.961987	2.43167	0.0150293	0.120966
LOC103694328	ENSRNOG00000038766	290.227	-0.699644	0.287696	-2.43188	0.0150205	0.120966
Opn4	ENSRNOG00000053893	8.12515	2.22113	0.913459	2.43156	0.0150338	0.120966
Mcpt4	ENSRNOG00000024785	8.03438	2.53706	1.04365	2.43094	0.0150596	0.121113
Fkbp7	ENSRNOG00000011758	101.827	0.6654	0.273807	2.43018	0.0150912	0.121306
Gas1	ENSRNOG00000050485	375.596	-0.954056	0.392709	-2.42942	0.015123	0.1215
Pde4c	ENSRNOG00000043249	100.334	0.662962	0.272961	2.42878	0.0151497	0.121593
Tas1r2	ENSRNOG00000061876	809.91	-0.52022	0.214186	-2.42883	0.0151478	0.121593
Stab1	ENSRNOG00000018434	34.2333	1.96388	0.808654	2.42858	0.0151579	0.121598
Ston2	ENSRNOG00000004458	368.629	-0.582477	0.239999	-2.427	0.0152242	0.122025
Cyp2d4	ENSRNOG00000032261	6.93045	2.55919	1.05449	2.42695	0.0152264	0.122025
Kansl3	ENSRNOG00000015417	214.004	0.57432	0.236667	2.42671	0.0152366	0.122046
Eps15	ENSRNOG00000010299	441.351	0.529675	0.218419	2.42504	0.0153068	0.122546
Tcerg1l	ENSRNOG00000016737	5.88512	3.43055	1.41541	2.42372	0.0153626	0.122837
[truncated: 30,884 more rows]

## Sheet: Delta_12hr.vs.WT_12hr
gene_id	ENSEMBL_id	baseMean	log2FoldChange	lfcSE	stat	pvalue	padj
Fosl1	ENSRNOG00000020552	1104.71	-2.46104	0.152143	-16.1758	7.47111e-59	1.35997e-54
Mt-co3	ENSRNOG00000030700	15358.4	-2.80487	0.191589	-14.64	1.5597e-48	1.41956e-44
Mt-co1	ENSRNOG00000034234	109602	-2.66304	0.201953	-13.1865	1.05013e-39	6.37182e-36
F3	ENSRNOG00000011800	830.36	-2.33885	0.181327	-12.8985	4.588e-38	2.08788e-34
Ackr3	ENSRNOG00000019622	1497.11	2.08902	0.166294	12.5622	3.40588e-36	1.23994e-32
Rps15a	ENSRNOG00000018320	4006.31	3.02839	0.247197	12.251	1.66037e-34	5.03729e-31
Dusp4	ENSRNOG00000011921	762.99	-2.03825	0.170506	-11.9541	6.17832e-33	1.60663e-29
Rpl35	ENSRNOG00000014272	2601.73	2.68125	0.225832	11.8728	1.63945e-32	3.64427e-29
Ybx3	ENSRNOG00000005480	1244.37	-1.67259	0.14097	-11.8649	1.80182e-32	3.64427e-29
Mt-nd1	ENSRNOG00000030644	25109.3	-2.96717	0.253637	-11.6985	1.29764e-31	2.36209e-28
Cdc45	ENSRNOG00000050071	298.853	2.79451	0.23998	11.6447	2.4405e-31	4.03858e-28
Dusp5	ENSRNOG00000014061	159.277	-2.81033	0.242745	-11.5773	5.36921e-31	8.14465e-28
Errfi1	ENSRNOG00000058186	590.559	-2.04869	0.177577	-11.5369	8.59614e-31	1.20366e-27
Zc3h18	ENSRNOG00000028501	716.317	2.13688	0.186301	11.4701	1.86484e-30	2.42469e-27
Tsc22d2	ENSRNOG00000038044	599.883	-2.33018	0.203608	-11.4444	2.50713e-30	3.04249e-27
Ywhaz	ENSRNOG00000008195	2196.89	2.25704	0.197721	11.4152	3.50899e-30	3.99214e-27
Plin2	ENSRNOG00000007060	670.922	-1.49986	0.131695	-11.3889	4.75011e-30	5.08625e-27
Hypk	ENSRNOG00000015703	682.715	3.05854	0.268675	11.3838	5.0354e-30	5.09219e-27
Eef1a1	ENSRNOG00000009439	12791.1	2.03575	0.179894	11.3164	1.08869e-29	1.04302e-26
Klf6	ENSRNOG00000016885	271.936	-2.08258	0.185446	-11.2301	2.90074e-29	2.64011e-26
Rnf213	ENSRNOG00000029658	2465.02	2.56623	0.230127	11.1514	7.05272e-29	6.11337e-26
Slc38a2	ENSRNOG00000006305	1909.86	-1.57062	0.140911	-11.1462	7.47551e-29	6.1853e-26
Psmc5	ENSRNOG00000010038	441.382	2.7872	0.25164	11.0761	1.63808e-28	1.29643e-25
Phlda1	ENSRNOG00000004019	399.556	-2.54528	0.232681	-10.939	7.50562e-28	5.6927e-25
Mt-atp8	ENSRNOG00000033299	2141.06	-2.69063	0.249879	-10.7677	4.88817e-27	3.55918e-24
Psma2	ENSRNOG00000049920	513.135	1.67147	0.155986	10.7155	8.60727e-27	6.02608e-24
Ppp1r8	ENSRNOG00000059550	266.466	2.2388	0.214863	10.4197	2.0167e-25	1.35963e-22
Mt-co2	ENSRNOG00000030371	24198.7	-2.71778	0.262078	-10.3701	3.3906e-25	2.20425e-22
Rgs2	ENSRNOG00000003687	1487.87	-1.68598	0.163336	-10.3222	5.59436e-25	3.51152e-22
Tecr	ENSRNOG00000021808	320.986	2.34458	0.22818	10.2751	9.12526e-25	5.53691e-22
Trim28	ENSRNOG00000027487	2287.61	-1.35037	0.132439	-10.1961	2.064e-24	1.19828e-21
Dusp6	ENSRNOG00000023896	1246.87	-1.60203	0.157152	-10.1941	2.10652e-24	1.19828e-21
Sp110	ENSRNOG00000033747	540.909	1.87298	0.185908	10.0748	7.14298e-24	3.94011e-21
Fam162a	ENSRNOG00000002255	337.037	1.84432	0.183318	10.0608	8.23478e-24	4.40876e-21
Stmn1	ENSRNOG00000016810	325.223	3.37582	0.33737	10.0063	1.43056e-23	7.44016e-21
Areg	ENSRNOG00000002754	668.159	-1.52842	0.153416	-9.96258	2.22228e-23	1.12367e-20
Plet1	ENSRNOG00000024346	1459.59	-1.67328	0.168043	-9.95742	2.34053e-23	1.15148e-20
Scd2	ENSRNOG00000046005	12952.1	2.03986	0.206071	9.89882	4.21235e-23	2.01783e-20
Gbp4	ENSRNOG00000028768	126.205	4.3212	0.442711	9.76075	1.6592e-22	7.74419e-20
Stat2	ENSRNOG00000031081	1121.74	1.76245	0.180683	9.75435	1.76735e-22	8.04276e-20
Eif1	ENSRNOG00000033765	648.054	-1.35416	0.139699	-9.69341	3.21597e-22	1.42781e-19
Emc3	ENSRNOG00000009934	294.312	1.53907	0.16018	9.60839	7.36907e-22	3.19379e-19
Tpbg	ENSRNOG00000010694	714.146	-1.39797	0.14589	-9.58236	9.48523e-22	4.01534e-19
Snx18	ENSRNOG00000010971	1140.29	-1.68789	0.176334	-9.57209	1.04761e-21	4.33402e-19
Ube2j2	ENSRNOG00000019749	302.949	1.8255	0.192279	9.49399	2.22351e-21	8.99436e-19
Mcm3	ENSRNOG00000012543	1372.66	1.38358	0.146315	9.45618	3.19386e-21	1.26387e-18
Washc3	ENSRNOG00000005102	106.785	3.72137	0.394891	9.42377	4.35163e-21	1.68538e-18
Txnip	ENSRNOG00000021201	1300.11	1.71565	0.183097	9.37014	7.24397e-21	2.69797e-18
Dnaja3	ENSRNOG00000003855	368.496	1.79111	0.191156	9.36986	7.26256e-21	2.69797e-18
Akr1b8	ENSRNOG00000009734	3993.81	-1.28982	0.137853	-9.35648	8.24383e-21	3.00125e-18
Tpm3	ENSRNOG00000017441	2553.37	1.23517	0.132097	9.3505	8.72351e-21	3.11361e-18
Psmc2	ENSRNOG00000012026	1208.72	1.39191	0.149376	9.3181	1.18441e-20	4.14612e-18
Cactin	ENSRNOG00000039852	255.765	1.87519	0.201803	9.2922	1.51138e-20	5.19088e-18
Pdap1	ENSRNOG00000000990	379.09	2.45001	0.265116	9.24127	2.43595e-20	8.21142e-18
Akap17a	ENSRNOG00000028211	197.943	2.08809	0.226264	9.22857	2.74256e-20	9.07688e-18
Spry4	ENSRNOG00000013851	261.552	-1.73247	0.188308	-9.20019	3.57311e-20	1.16145e-17
Rrbp1	ENSRNOG00000005958	1293.51	2.27288	0.247401	9.18703	4.0382e-20	1.2896e-17
Clspn	ENSRNOG00000011332	119.694	3.45981	0.37771	9.15996	5.19144e-20	1.62931e-17
Pak1ip1	ENSRNOG00000023799	378.639	1.4998	0.164512	9.11666	7.74734e-20	2.39025e-17
Calml4	ENSRNOG00000038202	109.708	3.41097	0.375125	9.09287	9.64581e-20	2.92638e-17
Ei24	ENSRNOG00000030391	358.557	1.78808	0.196927	9.07993	1.08647e-19	3.24214e-17
Hsh2d	ENSRNOG00000023614	106.056	2.68314	0.296289	9.0558	1.35573e-19	3.98038e-17
Nfu1	ENSRNOG00000018410	278.588	2.22262	0.246088	9.03179	1.68885e-19	4.87972e-17
Lrrfip2	ENSRNOG00000021047	228.355	2.12955	0.235851	9.0292	1.72932e-19	4.91857e-17
Daxx	ENSRNOG00000000477	626.374	1.28916	0.142912	9.02063	1.87004e-19	5.23696e-17
Cenpb	ENSRNOG00000057284	237.05	1.63033	0.181083	9.00322	2.19188e-19	6.04526e-17
Tra2b	ENSRNOG00000001783	1002.09	1.54763	0.172375	8.97828	2.75028e-19	7.47213e-17
Incenp	ENSRNOG00000032929	590.61	2.00779	0.224603	8.93931	3.91593e-19	1.04826e-16
Herc6	ENSRNOG00000023969	282.607	2.58273	0.28981	8.91183	5.01964e-19	1.32424e-16
Uba7	ENSRNOG00000029195	215.933	2.71885	0.305602	8.8967	5.75313e-19	1.49606e-16
Psmc3	ENSRNOG00000011414	1590.26	1.29114	0.145372	8.88159	6.59104e-19	1.68981e-16
Rexo4	ENSRNOG00000027867	647.106	1.69131	0.190532	8.87677	6.88284e-19	1.74011e-16
Thbs1	ENSRNOG00000045829	54511	-1.33981	0.151157	-8.86371	7.73928e-19	1.92984e-16
Flot2	ENSRNOG00000009681	506.23	1.85334	0.209318	8.85417	8.43063e-19	2.07382e-16
Plscr1	ENSRNOG00000008048	956.909	-1.0127	0.114613	-8.8358	9.93806e-19	2.41203e-16
Znfx1	ENSRNOG00000008194	820.794	1.85015	0.209739	8.8212	1.13242e-18	2.71229e-16
Myl12b	ENSRNOG00000015733	1258.92	-1.42004	0.161119	-8.81364	1.21148e-18	2.86398e-16
Nampt	ENSRNOG00000009754	568.254	1.93957	0.222582	8.71396	2.93432e-18	6.84787e-16
Slc20a1	ENSRNOG00000018567	1006.35	-1.34243	0.154267	-8.70197	3.26175e-18	7.51565e-16
Irs2	ENSRNOG00000023509	318.726	-1.73182	0.19914	-8.69647	3.42371e-18	7.79023e-16
Samhd1	ENSRNOG00000006418	158.33	2.48313	0.286204	8.67609	4.09591e-18	9.20467e-16
Dhps	ENSRNOG00000004219	222.115	2.44918	0.28303	8.65343	4.99758e-18	1.1094e-15
Actr10	ENSRNOG00000007504	274.89	1.76443	0.20415	8.64278	5.48608e-18	1.20317e-15
Btg2	ENSRNOG00000003300	294.651	-1.60223	0.185992	-8.61454	7.02254e-18	1.5218e-15
Hdgfl2	ENSRNOG00000049142	524.756	1.75618	0.20414	8.60283	7.77762e-18	1.6656e-15
Gprc5d	ENSRNOG00000008439	48.9388	-3.78229	0.439827	-8.59951	8.00586e-18	1.69454e-15
Fam98a	ENSRNOG00000030328	248.533	1.8988	0.220862	8.59722	8.16673e-18	1.70872e-15
Amer1	ENSRNOG00000007984	336.497	1.69755	0.198765	8.54049	1.33655e-17	2.76469e-15
Gbp2	ENSRNOG00000031743	2430.16	1.70682	0.200992	8.49199	2.03122e-17	4.14069e-15
Bccip	ENSRNOG00000018066	170.447	2.51929	0.296698	8.49108	2.04726e-17	4.14069e-15
Anp32b	ENSRNOG00000009266	1142.77	2.27734	0.270217	8.42783	3.52143e-17	7.04402e-15
Cks2	ENSRNOG00000014130	505.589	-1.40664	0.167211	-8.41236	4.01828e-17	7.95052e-15
Fdft1	ENSRNOG00000021314	547.846	1.52281	0.181073	8.40994	4.10231e-17	8.0295e-15
Col3a1	ENSRNOG00000003357	10815.5	1.71372	0.204966	8.36102	6.21771e-17	1.20405e-14
Ube2k	ENSRNOG00000027088	572.38	1.41925	0.169847	8.35608	6.48382e-17	1.24237e-14
Mx2	ENSRNOG00000001963	1299.74	2.90921	0.348911	8.33796	7.55836e-17	1.43317e-14
Rtca	ENSRNOG00000014575	315.728	1.56552	0.188038	8.32554	8.39416e-17	1.57525e-14
Dnajc2	ENSRNOG00000012392	519.046	3.22955	0.388189	8.31952	8.83194e-17	1.64049e-14
Kcnt1	ENSRNOG00000017283	53.521	4.03085	0.487012	8.27669	1.26644e-16	2.32206e-14
Safb	ENSRNOG00000050543	359.138	2.28436	0.276028	8.27583	1.27565e-16	2.32206e-14
Aatf	ENSRNOG00000002778	277.363	1.9615	0.237144	8.27132	1.32479e-16	2.38543e-14
Psma7	ENSRNOG00000056853	302.63	1.96214	0.237253	8.27026	1.33667e-16	2.38543e-14
Cd44	ENSRNOG00000006094	4189.03	-1.04582	0.126474	-8.26904	1.35047e-16	2.38666e-14
Rps3a	ENSRNOG00000011893	459.166	-2.0422	0.248711	-8.21112	2.19127e-16	3.83535e-14
Laptm4a	ENSRNOG00000006865	1095.98	1.32275	0.161295	8.2008	2.38802e-16	4.13992e-14
Arhgef3	ENSRNOG00000014363	468.007	-1.67427	0.204541	-8.18552	2.71141e-16	4.65621e-14
Yeats4	ENSRNOG00000005689	121.066	2.48407	0.303769	8.17749	2.8981e-16	4.93029e-14
Gcsh	ENSRNOG00000011535	201.087	2.05311	0.252257	8.13895	3.98725e-16	6.72037e-14
Tsg101	ENSRNOG00000013381	784.627	1.41299	0.174149	8.11368	4.91095e-16	8.20129e-14
Mt-nd5	ENSRNOG00000029971	24384.2	-2.36949	0.29261	-8.09778	5.59706e-16	9.26211e-14
Idh1	ENSRNOG00000015020	246.268	2.02703	0.250484	8.09248	5.84606e-16	9.58702e-14
Plk2	ENSRNOG00000011951	3607.01	-0.996126	0.123587	-8.06012	7.62196e-16	1.23877e-13
Trak2	ENSRNOG00000010881	311.537	1.81408	0.225249	8.05366	8.03566e-16	1.29445e-13
Exosc2	ENSRNOG00000009245	330.119	2.33826	0.290597	8.0464	8.52658e-16	1.36149e-13
Parp14	ENSRNOG00000023334	964.6	1.95553	0.243254	8.03905	9.0534e-16	1.43303e-13
Dnajc17	ENSRNOG00000012368	103.775	2.19188	0.274151	7.99515	1.29418e-15	2.03086e-13
Parp10	ENSRNOG00000004361	405.623	1.87301	0.23484	7.9757	1.51523e-15	2.35741e-13
Zmat2	ENSRNOG00000016016	540.437	1.90874	0.239832	7.95866	1.73907e-15	2.68273e-13
Mt-nd3	ENSRNOG00000033615	1626.29	-2.28605	0.287802	-7.94313	1.97149e-15	3.01572e-13
Eif5b	ENSRNOG00000023356	358.712	2.51241	0.320699	7.83417	4.71934e-15	7.15885e-13
Mt-nd2	ENSRNOG00000031033	31841.4	-2.19152	0.280545	-7.81165	5.64458e-15	8.4916e-13
Foxj3	ENSRNOG00000061851	653.79	-1.01867	0.130574	-7.80149	6.11797e-15	9.12831e-13
Cdc37	ENSRNOG00000033426	1748.92	1.02998	0.133318	7.72572	1.11226e-14	1.64112e-12
Atp6v1b2	ENSRNOG00000011891	424.958	-1.31261	0.169915	-7.72507	1.11794e-14	1.64112e-12
Tcp1	ENSRNOG00000014160	2161.3	2.0348	0.264861	7.68253	1.55982e-14	2.27147e-12
Hdac1	ENSRNOG00000009568	802.301	1.0805	0.140863	7.67057	1.71237e-14	2.47384e-12
Ripk2	ENSRNOG00000009389	2612.19	-1.1738	0.153116	-7.66605	1.77377e-14	2.54235e-12
Parp1	ENSRNOG00000003084	836.263	1.3986	0.182819	7.6502	2.00667e-14	2.85371e-12
Medag	ENSRNOG00000000906	629.18	-1.01914	0.133735	-7.62057	2.52563e-14	3.56388e-12
Lamp1	ENSRNOG00000019629	2502.35	-0.856802	0.112547	-7.61281	2.68204e-14	3.75547e-12
LOC294154	ENSRNOG00000038883	543.757	-1.11349	0.146297	-7.61118	2.71597e-14	3.77395e-12
Mt-cyb	ENSRNOG00000031766	19652.2	-1.67674	0.220432	-7.6066	2.81408e-14	3.88066e-12
Prkcd	ENSRNOG00000016346	846.179	-0.965309	0.12694	-7.60447	2.86068e-14	3.91526e-12
Myadm	ENSRNOG00000053450	2030.9	-1.4966	0.197023	-7.59609	3.05217e-14	4.14616e-12
Snrnp70	ENSRNOG00000020763	942.731	1.35058	0.177995	7.58776	3.25473e-14	4.38858e-12
Xaf1	ENSRNOG00000037371	137.336	2.0324	0.269289	7.54729	4.44414e-14	5.94828e-12
Myc	ENSRNOG00000004500	625.7	-1.93985	0.257649	-7.52902	5.11232e-14	6.79266e-12
Dusp1	ENSRNOG00000003977	556.912	-2.42418	0.322233	-7.52308	5.3502e-14	7.05723e-12
Plat	ENSRNOG00000019018	1221.32	-1.06345	0.14145	-7.51819	5.55411e-14	7.27349e-12
Chaf1a	ENSRNOG00000046479	433.901	1.29501	0.172349	7.51388	5.73997e-14	7.46319e-12
Slfn5	ENSRNOG00000021719	259.66	2.24053	0.299253	7.48707	7.0427e-14	9.09208e-12
Cdca3	ENSRNOG00000015529	206.751	2.81249	0.377463	7.45104	9.26076e-14	1.18714e-11
Gprc5a	ENSRNOG00000008412	217.526	-2.03261	0.273244	-7.43882	1.01592e-13	1.29321e-11
Ncl	ENSRNOG00000018273	6549.33	3.73382	0.502185	7.43514	1.04454e-13	1.3204e-11
Rfc4	ENSRNOG00000001816	259.343	1.62648	0.219735	7.40202	1.3413e-13	1.68384e-11
Pnrc1	ENSRNOG00000007793	424.808	-1.21191	0.163946	-7.39214	1.44487e-13	1.80143e-11
Rbbp6	ENSRNOG00000012806	798.052	2.17224	0.294149	7.38485	1.52626e-13	1.88997e-11
Larp7	ENSRNOG00000048989	232.71	3.02424	0.410226	7.37213	1.67925e-13	2.06537e-11
Serinc1	ENSRNOG00000029360	319.879	-1.64774	0.224016	-7.35544	1.903e-13	2.32485e-11
Cmpk2	ENSRNOG00000007690	349.336	2.72475	0.370538	7.35349	1.93099e-13	2.34332e-11
AABR07018078.1	ENSRNOG00000053891	107.246	2.66656	0.363176	7.34232	2.09926e-13	2.53065e-11
Rpl7l1	ENSRNOG00000016269	193.088	1.48574	0.203149	7.31353	2.60205e-13	3.11613e-11
Sod1	ENSRNOG00000002115	1379.4	1.49627	0.204684	7.31013	2.66877e-13	3.16635e-11
Tnip1	ENSRNOG00000010370	2205.39	1.85534	0.253821	7.30963	2.67878e-13	3.16635e-11
Ddx46	ENSRNOG00000021637	841.055	1.96189	0.268933	7.29509	2.98455e-13	3.50501e-11
Tbc1d9	ENSRNOG00000003496	130.797	-1.59328	0.218453	-7.29344	3.02135e-13	3.52549e-11
Isg15	ENSRNOG00000021802	1373.82	2.41542	0.331507	7.28617	3.18883e-13	3.69721e-11
Pvr	ENSRNOG00000019202	1612.9	-1.24687	0.171341	-7.27712	3.4102e-13	3.92885e-11
Pard6b	ENSRNOG00000010883	487.274	-1.27564	0.175368	-7.27405	3.48863e-13	3.99394e-11
Zfp281	ENSRNOG00000058643	269.614	-1.29943	0.178771	-7.26867	3.63033e-13	4.13018e-11
Coq7	ENSRNOG00000017012	46.1017	3.33496	0.460597	7.24052	4.46973e-13	5.05357e-11
Serf2	ENSRNOG00000015277	1455.34	1.6404	0.226691	7.23629	4.61122e-13	5.18137e-11
Ccdc102a	ENSRNOG00000025843	201.393	2.08606	0.28839	7.23347	4.7081e-13	5.25776e-11
Csrp2	ENSRNOG00000003772	136.537	2.33305	0.323548	7.21082	5.56152e-13	6.17295e-11
Gripap1	ENSRNOG00000009071	259.545	1.57675	0.219328	7.18898	6.52774e-13	7.20148e-11
Cav1	ENSRNOG00000056836	2025.61	-0.920351	0.128078	-7.18584	6.6797e-13	7.32473e-11
Csnk2b	ENSRNOG00000000847	563.764	2.08932	0.291048	7.17859	7.04346e-13	7.67737e-11
Idh2	ENSRNOG00000013949	803.297	1.51498	0.211401	7.1664	7.69977e-13	8.34279e-11
Bfar	ENSRNOG00000003151	162.664	1.77497	0.248056	7.1555	8.33662e-13	8.97937e-11
Stx6	ENSRNOG00000003402	815.101	1.0038	0.140516	7.14364	9.08915e-13	9.73234e-11
Spry2	ENSRNOG00000010058	100.56	-1.99788	0.279719	-7.14246	9.16748e-13	9.75881e-11
Armcx4	ENSRNOG00000043128	273.406	1.9792	0.277407	7.13465	9.70339e-13	1.02692e-10
Cep250	ENSRNOG00000019340	554.436	2.08968	0.293328	7.12405	1.04799e-12	1.10269e-10
Pja1	ENSRNOG00000047339	213.519	1.72063	0.241567	7.12282	1.05741e-12	1.1062e-10
Baz1b	ENSRNOG00000001453	1464.07	2.04015	0.287028	7.10785	1.17866e-12	1.22601e-10
Nop53	ENSRNOG00000013023	281.146	1.74675	0.245857	7.10472	1.20571e-12	1.24702e-10
Tsc22d1	ENSRNOG00000001030	1485.14	-0.889693	0.125396	-7.09506	1.29291e-12	1.32965e-10
Mafg	ENSRNOG00000036697	208.733	-1.64018	0.231556	-7.08331	1.40754e-12	1.4394e-10
Vps52	ENSRNOG00000000470	290.346	1.93845	0.273971	7.07538	1.49036e-12	1.51559e-10
Zfand5	ENSRNOG00000018107	546.067	-1.27818	0.180892	-7.06597	1.59494e-12	1.61293e-10
Rbm43	ENSRNOG00000004673	88.7966	2.40191	0.340571	7.05259	1.75611e-12	1.76611e-10
Ogfr	ENSRNOG00000009355	1229.46	1.30728	0.185608	7.04323	1.87828e-12	1.87859e-10
Duox2	ENSRNOG00000017395	127.611	1.51583	0.215331	7.03954	1.92877e-12	1.91854e-10
Ifi35	ENSRNOG00000020678	185.199	1.95515	0.277918	7.03496	1.99312e-12	1.97178e-10
Eps8	ENSRNOG00000007047	385.593	-1.35975	0.193438	-7.02938	2.07458e-12	2.04128e-10
Myh11	ENSRNOG00000057880	161.086	1.91871	0.273038	7.02727	2.1061e-12	2.06115e-10
Aldh7a1	ENSRNOG00000014645	626.3	1.08908	0.15513	7.02039	2.21251e-12	2.1537e-10
Zfp57	ENSRNOG00000022730	89.4334	2.01208	0.286914	7.01285	2.33512e-12	2.26097e-10
Cenpe	ENSRNOG00000009339	980.358	2.38868	0.34101	7.00472	2.47484e-12	2.38357e-10
Maff	ENSRNOG00000012886	143.639	-1.56625	0.223694	-7.00173	2.52818e-12	2.42213e-10
Pacsin2	ENSRNOG00000009756	425.155	1.26338	0.180532	6.99812	2.59426e-12	2.46011e-10
Il23a	ENSRNOG00000003254	239.56	-2.5129	0.359084	-6.99808	2.59485e-12	2.46011e-10
Sdha	ENSRNOG00000013331	1042.22	1.10189	0.157593	6.992	2.70998e-12	2.55595e-10
Pnpt1	ENSRNOG00000003600	674.487	1.83361	0.262297	6.9906	2.73705e-12	2.56817e-10
LOC684797	ENSRNOG00000059382	794.946	4.21619	0.603258	6.98903	2.76784e-12	2.58374e-10
Nim1k	ENSRNOG00000016353	145.587	-1.74369	0.250094	-6.97212	3.12202e-12	2.89949e-10
Mt2A	ENSRNOG00000043098	143.918	-2.0327	0.291589	-6.97109	3.14486e-12	2.90588e-10
Stip1	ENSRNOG00000021164	2513.76	1.12611	0.161751	6.96196	3.35564e-12	3.08499e-10
S100a11	ENSRNOG00000010105	3692.06	-1.94028	0.278873	-6.95756	3.46227e-12	3.15305e-10
Cdk11b	ENSRNOG00000017213	324.214	2.24539	0.322731	6.95747	3.46432e-12	3.15305e-10
Egln3	ENSRNOG00000005053	1571.93	-1.33938	0.192918	-6.94275	3.84531e-12	3.4824e-10
Hnrnpul2	ENSRNOG00000019507	968.396	1.76637	0.254554	6.93909	3.94644e-12	3.55629e-10
Sat1	ENSRNOG00000003809	1152.85	-1.14772	0.165449	-6.93698	4.00574e-12	3.59195e-10
Taf12	ENSRNOG00000048288	231.978	1.339	0.193157	6.93214	4.14514e-12	3.69872e-10
Cdca7l	ENSRNOG00000005410	64.817	3.17113	0.457611	6.92976	4.21541e-12	3.74308e-10
Esf1	ENSRNOG00000004777	443.994	2.18707	0.315825	6.92494	4.36163e-12	3.85411e-10
Akirin2	ENSRNOG00000008288	239.122	-1.46659	0.212321	-6.90741	4.93584e-12	4.32213e-10
St3gal1	ENSRNOG00000008209	909.638	-0.943464	0.136589	-6.90733	4.93877e-12	4.32213e-10
Hirip3	ENSRNOG00000029061	333.166	1.98686	0.287717	6.90559	4.99962e-12	4.35446e-10
Pcnt	ENSRNOG00000001276	153.435	1.70999	0.247826	6.89998	5.20097e-12	4.50825e-10
Lamtor2	ENSRNOG00000019908	175.22	1.93972	0.281767	6.88412	5.81447e-12	5.01615e-10
Nr4a1	ENSRNOG00000007607	64.1175	-3.60113	0.523873	-6.87405	6.24054e-12	5.35833e-10
Igtp	ENSRNOG00000027008	408.596	1.7902	0.260522	6.87157	6.34988e-12	5.42661e-10
Pde4c	ENSRNOG00000043249	100.334	1.99112	0.289856	6.86934	6.44995e-12	5.48637e-10
Nlrc5	ENSRNOG00000048222	169.432	1.93266	0.281866	6.85666	7.0487e-12	5.96779e-10
Atf6	ENSRNOG00000024632	410.892	-1.17998	0.172176	-6.85337	7.21313e-12	6.0781e-10
Gpc3	ENSRNOG00000060179	1048.67	-0.937435	0.136797	-6.85272	7.24577e-12	6.0781e-10
Sdcbp	ENSRNOG00000009683	1248.2	-1.30959	0.191566	-6.83625	8.12909e-12	6.78779e-10
Hsd17b4	ENSRNOG00000015840	267.309	1.50583	0.22049	6.82946	8.52357e-12	7.08468e-10
Arl6ip4	ENSRNOG00000001080	167.359	2.21933	0.325035	6.82795	8.61362e-12	7.10079e-10
Cxcl10	ENSRNOG00000022256	381.12	2.50913	0.367485	6.82783	8.62096e-12	7.10079e-10
Ifit3	ENSRNOG00000022839	822.442	4.03928	0.592181	6.82102	9.03958e-12	7.41204e-10
Scly	ENSRNOG00000020083	63.2388	2.28908	0.3363	6.80665	9.99007e-12	8.15467e-10
Ddx58	ENSRNOG00000006384	125.174	2.33379	0.343918	6.78589	1.1537e-11	9.37535e-10
Gpatch11	ENSRNOG00000025317	392.646	1.54606	0.228192	6.77525	1.24195e-11	1.00476e-09
F2r	ENSRNOG00000048043	621.447	-1.37523	0.203209	-6.76759	1.30943e-11	1.05467e-09
Stat1	ENSRNOG00000014079	1056.31	1.45687	0.215423	6.76285	1.35302e-11	1.08498e-09
Tspan31	ENSRNOG00000025592	261.777	1.58316	0.2342	6.75986	1.38125e-11	1.10276e-09
Mocs2	ENSRNOG00000056325	89.4404	1.85345	0.274374	6.75519	1.42645e-11	1.13387e-09
Max	ENSRNOG00000008049	597.98	-0.959161	0.142661	-6.72336	1.77584e-11	1.40546e-09
Polr1a	ENSRNOG00000009545	408.825	1.25637	0.186919	6.72146	1.79918e-11	1.41777e-09
Col5a2	ENSRNOG00000003736	2956.87	1.42077	0.212083	6.69913	2.09658e-11	1.645e-09
Dusp7	ENSRNOG00000010789	315.2	-1.1393	0.170388	-6.68655	2.28492e-11	1.78508e-09
Preb	ENSRNOG00000007141	310.446	1.3389	0.2006	6.67449	2.48085e-11	1.92368e-09
Il24	ENSRNOG00000004470	65.2527	-2.20782	0.330793	-6.67434	2.48347e-11	1.92368e-09
Uaca	ENSRNOG00000012868	217.625	1.38294	0.207782	6.65573	2.81905e-11	2.17438e-09
Tmcc3	ENSRNOG00000007713	336.413	1.39683	0.210015	6.6511	2.90914e-11	2.23439e-09
Clcf1	ENSRNOG00000018752	179.108	-2.04359	0.307335	-6.64939	2.9431e-11	2.25097e-09
Cdk5rap2	ENSRNOG00000005788	481.199	1.47099	0.221313	6.64666	2.99815e-11	2.28349e-09
Simc1	ENSRNOG00000016932	382.386	-1.16019	0.174613	-6.64435	3.0456e-11	2.30996e-09
Kctd18	ENSRNOG00000027091	202.126	1.73141	0.261021	6.63324	3.28391e-11	2.48038e-09
Samd9	ENSRNOG00000052444	523.018	2.3685	0.357509	6.62501	3.47225e-11	2.6118e-09
Las1l	ENSRNOG00000021748	206.945	1.65102	0.249427	6.61924	3.61054e-11	2.70463e-09
Cul4a	ENSRNOG00000019649	414.642	1.48227	0.22425	6.60992	3.84534e-11	2.86787e-09
Nptn	ENSRNOG00000009029	701.287	-1.17044	0.177088	-6.60936	3.85996e-11	2.86787e-09
Pdp1	ENSRNOG00000016180	220.601	-1.28397	0.194461	-6.60273	4.03648e-11	2.98683e-09
Golgb1	ENSRNOG00000030314	481.099	1.93166	0.29261	6.60147	4.07093e-11	3.00012e-09
Slfn13	ENSRNOG00000021412	864.841	1.66049	0.25168	6.59762	4.17823e-11	3.06679e-09
Smc3	ENSRNOG00000014173	1191.04	2.11138	0.320328	6.5913	4.35995e-11	3.18732e-09
Hbp1	ENSRNOG00000008927	281.675	-1.19522	0.182302	-6.55628	5.51651e-11	4.01668e-09
Kpna1	ENSRNOG00000051711	664.224	-1.3475	0.205662	-6.55204	5.67572e-11	4.11614e-09
Tceal3	ENSRNOG00000049020	80.274	2.50412	0.38225	6.55102	5.71458e-11	4.12787e-09
Tmem11	ENSRNOG00000005377	205.777	1.24437	0.190074	6.54675	5.88016e-11	4.23069e-09
Mad1l1	ENSRNOG00000001265	161.694	1.60139	0.245111	6.53332	6.4329e-11	4.60598e-09
Dock1	ENSRNOG00000018683	449.74	1.74911	0.267739	6.53286	6.45237e-11	4.60598e-09
Oas1a	ENSRNOG00000001369	84.5288	2.73791	0.419572	6.52548	6.77825e-11	4.81971e-09
Anp32e	ENSRNOG00000021168	622.834	2.02163	0.310006	6.52128	6.97119e-11	4.93761e-09
Dlc1	ENSRNOG00000010780	1148.63	-1.27621	0.195759	-6.51928	7.06477e-11	4.9845e-09
Nefh	ENSRNOG00000008716	470.347	1.54821	0.23756	6.51713	7.16637e-11	5.03666e-09
Ppig	ENSRNOG00000007673	951.057	2.44713	0.375942	6.50932	7.54912e-11	5.27895e-09
Cdc42ep3	ENSRNOG00000032136	241.492	-1.23124	0.189161	-6.50892	7.56911e-11	5.27895e-09
Cmtr1	ENSRNOG00000000532	688.541	1.01072	0.155422	6.50306	7.87045e-11	5.46816e-09
Odf2	ENSRNOG00000014584	608.704	1.414	0.217682	6.49571	8.26434e-11	5.70894e-09
Dbnl	ENSRNOG00000012378	390.366	1.64469	0.253207	6.49543	8.27973e-11	5.70894e-09
AC134224.2	ENSRNOG00000062155	4782.47	0.889839	0.13716	6.4876	8.72121e-11	5.99065e-09
Gng8	ENSRNOG00000016701	253.79	1.67503	0.258782	6.47275	9.62345e-11	6.58555e-09
Nop2	ENSRNOG00000018453	535.689	1.2191	0.189086	6.44734	1.13828e-10	7.74102e-09
Pnn	ENSRNOG00000004061	360.726	2.1531	0.333962	6.44715	1.1397e-10	7.74102e-09
Rnaseh2b	ENSRNOG00000009192	110.474	2.53802	0.393777	6.44534	1.15344e-10	7.80526e-09
Bms1	ENSRNOG00000006576	655.059	1.70871	0.265266	6.44151	1.18289e-10	7.97489e-09
Csf3	ENSRNOG00000008525	482.172	-1.2735	0.197912	-6.43467	1.23738e-10	8.31144e-09
RGD1561590	ENSRNOG00000010732	122.763	1.46785	0.228399	6.42669	1.30415e-10	8.7277e-09
Hadha	ENSRNOG00000024629	395.637	1.45534	0.226957	6.41242	1.43231e-10	9.5503e-09
Rac1	ENSRNOG00000001068	1465.99	-0.859624	0.134103	-6.41018	1.45348e-10	9.65611e-09
Stk17b	ENSRNOG00000012502	183.457	-1.69825	0.265638	-6.39312	1.62532e-10	1.07585e-08
Ppp1r9b	ENSRNOG00000052113	603.002	1.43202	0.224303	6.38431	1.72174e-10	1.13554e-08
Secisbp2l	ENSRNOG00000008629	565.833	1.65155	0.259006	6.37648	1.81208e-10	1.1908e-08
Slc31a1	ENSRNOG00000014475	355.102	-1.04842	0.164603	-6.36936	1.89822e-10	1.24292e-08
Plaur	ENSRNOG00000037931	567.051	-1.91066	0.300352	-6.36139	1.99933e-10	1.30444e-08
Brd8	ENSRNOG00000020340	675.24	1.21278	0.19079	6.35666	2.06189e-10	1.33474e-08
Ninl	ENSRNOG00000027747	678.289	1.29765	0.204145	6.3565	2.06408e-10	1.33474e-08
Mrps12	ENSRNOG00000019949	167.395	2.74326	0.431586	6.35622	2.06777e-10	1.33474e-08
Ube2s	ENSRNOG00000016930	692.219	1.98381	0.312487	6.34844	2.17514e-10	1.39909e-08
Cfap298	ENSRNOG00000021399	51.028	2.21982	0.349702	6.34775	2.18482e-10	1.40036e-08
Plk3	ENSRNOG00000018484	93.001	-1.59797	0.251854	-6.34483	2.22668e-10	1.42219e-08
Sfpq	ENSRNOG00000058461	1432.84	1.57967	0.249189	6.33923	2.30913e-10	1.46969e-08
Rnasel	ENSRNOG00000027017	196.683	2.32858	0.367816	6.33083	2.43851e-10	1.54663e-08
Dtx3l	ENSRNOG00000023400	337.029	1.62619	0.256948	6.32887	2.46962e-10	1.56092e-08
F2rl1	ENSRNOG00000018003	338.785	-1.11351	0.175979	-6.32754	2.49106e-10	1.56544e-08
AABR07035787.1	ENSRNOG00000048277	399.395	1.76416	0.278814	6.32736	2.49396e-10	1.56544e-08
Gbp5	ENSRNOG00000032240	636.599	2.11291	0.33436	6.31929	2.62773e-10	1.64373e-08
LOC100359922	ENSRNOG00000006283	307.876	1.45987	0.231101	6.31703	2.6663e-10	1.66215e-08
Ankrd13d	ENSRNOG00000028247	55.2693	1.93984	0.307176	6.31507	2.70037e-10	1.67764e-08
Acvr1b	ENSRNOG00000006934	753.599	1.20253	0.190492	6.31276	2.74094e-10	1.69705e-08
Evpl	ENSRNOG00000009343	69.0729	2.68762	0.42596	6.30956	2.79835e-10	1.72672e-08
Dennd2d	ENSRNOG00000017680	31.9446	2.86555	0.45423	6.30858	2.81604e-10	1.73177e-08
Ube2q1	ENSRNOG00000020791	414.215	-0.882529	0.140172	-6.29604	3.05347e-10	1.87146e-08
Fnip2	ENSRNOG00000027833	221.527	-1.4955	0.237635	-6.29328	3.10822e-10	1.89862e-08
Atp5f1e	ENSRNOG00000049912	372.092	2.65254	0.421756	6.28928	3.18939e-10	1.94169e-08
Ndufa9	ENSRNOG00000061684	450.806	1.45092	0.230724	6.28853	3.20485e-10	1.9446e-08
Rbpms	ENSRNOG00000013328	181.417	-1.37816	0.219335	-6.28334	3.31365e-10	2.00394e-08
Eaf1	ENSRNOG00000019559	570.667	-0.87151	0.138714	-6.28278	3.32564e-10	2.00453e-08
Dctn1	ENSRNOG00000010048	417.685	1.41828	0.225961	6.27666	3.45916e-10	2.07812e-08
Maoa	ENSRNOG00000002848	1242.87	-0.984037	0.157008	-6.26745	3.67008e-10	2.19758e-08
Ddx27	ENSRNOG00000008081	1213.3	1.1202	0.178758	6.26655	3.69132e-10	2.20305e-08
Hspa9	ENSRNOG00000019525	1367.93	1.70433	0.272506	6.25429	3.99323e-10	2.37545e-08
Dbn1	ENSRNOG00000014170	1103.05	1.26905	0.202944	6.25319	4.02154e-10	2.3845e-08
Uap1	ENSRNOG00000002926	602.893	-1.21862	0.195084	-6.24662	4.19429e-10	2.47885e-08
Ddrgk1	ENSRNOG00000021232	261.748	1.65695	0.265393	6.24339	4.28176e-10	2.52236e-08
Zswim1	ENSRNOG00000015735	139.689	-1.8977	0.303989	-6.24265	4.30215e-10	2.5262e-08
Fam32a	ENSRNOG00000039528	618.507	0.984766	0.157863	6.23809	4.42948e-10	2.5926e-08
Zyx	ENSRNOG00000017354	924.866	-1.51614	0.243295	-6.23169	4.6143e-10	2.69212e-08
Flcn	ENSRNOG00000003302	181.772	-1.3901	0.223551	-6.21829	5.0261e-10	2.92301e-08
Tollip	ENSRNOG00000019861	318.14	-1.61518	0.259976	-6.21281	5.20467e-10	3.01722e-08
Ttf2	ENSRNOG00000057761	105.022	1.7728	0.285412	6.21138	5.25229e-10	3.03516e-08
Klf9	ENSRNOG00000014215	509.647	-1.05231	0.169962	-6.19143	5.9622e-10	3.43449e-08
Stk3	ENSRNOG00000011278	317.921	1.38778	0.224221	6.18933	6.04201e-10	3.46949e-08
Khdc4	ENSRNOG00000020139	523.35	-0.85531	0.138375	-6.18109	6.36617e-10	3.63373e-08
Dyrk1a	ENSRNOG00000001662	526.535	-1.04172	0.168535	-6.18104	6.36797e-10	3.63373e-08
Mafk	ENSRNOG00000001277	268.445	-1.23425	0.199705	-6.18034	6.39631e-10	3.6385e-08
Mrps15	ENSRNOG00000008279	396.966	-0.811823	0.131606	-6.16859	6.89011e-10	3.90719e-08
Naf1	ENSRNOG00000026403	435.765	-1.16579	0.189047	-6.16669	6.97338e-10	3.94212e-08
Snrnp48	ENSRNOG00000013756	100.702	2.22392	0.36067	6.16608	7.00023e-10	3.94505e-08
Tnfaip3	ENSRNOG00000049517	2984.94	-1.2319	0.199877	-6.16327	7.12559e-10	4.0033e-08
Fabp5	ENSRNOG00000049075	739.024	1.45313	0.235897	6.16001	7.27387e-10	4.07404e-08
Tlnrd1	ENSRNOG00000012349	401.834	-1.14364	0.185816	-6.15468	7.5231e-10	4.2007e-08
Ank3	ENSRNOG00000053288	154.757	1.52883	0.249413	6.12971	8.80374e-10	4.90075e-08
Mx1	ENSRNOG00000001959	230.304	3.76734	0.616079	6.11502	9.65472e-10	5.35808e-08
Fos	ENSRNOG00000008015	48.3381	-2.20704	0.36133	-6.10809	1.00829e-09	5.57868e-08
Ppm1d	ENSRNOG00000003329	187.366	-1.17697	0.192858	-6.10279	1.04233e-09	5.74953e-08
Htatsf1	ENSRNOG00000027761	333.914	2.36986	0.388453	6.10075	1.05571e-09	5.80579e-08
Kank1	ENSRNOG00000016023	627.939	1.3241	0.217167	6.09714	1.07981e-09	5.92043e-08
Irf7	ENSRNOG00000017414	1109.48	1.59191	0.261365	6.09076	1.12379e-09	6.12681e-08
Ktn1	ENSRNOG00000012255	1707.21	1.85505	0.304571	6.0907	1.12418e-09	6.12681e-08
Znhit6	ENSRNOG00000030049	102.818	2.45175	0.402579	6.09011	1.12836e-09	6.13119e-08
Bin1	ENSRNOG00000012852	549.551	-0.755026	0.123993	-6.08928	1.13417e-09	6.14443e-08
Il1rl1	ENSRNOG00000014835	2723.61	-1.0123	0.166316	-6.08659	1.15344e-09	6.23027e-08
Hadhb	ENSRNOG00000010800	352.847	-0.96292	0.158236	-6.08536	1.1623e-09	6.25956e-08
Mtmr10	ENSRNOG00000016090	112.553	-1.84272	0.303825	-6.06507	1.31895e-09	7.08226e-08
Txnrd1	ENSRNOG00000009088	1310.87	1.61866	0.26721	6.0576	1.38165e-09	7.3971e-08
Sec24c	ENSRNOG00000009042	547.918	1.51553	0.250331	6.05411	1.41196e-09	7.5372e-08
Thumpd3	ENSRNOG00000006941	225.696	1.41816	0.234503	6.04752	1.47095e-09	7.82915e-08
Dpcd	ENSRNOG00000017241	69.6762	2.09467	0.346443	6.04622	1.48282e-09	7.86933e-08
Fbh1	ENSRNOG00000018549	183.661	1.27893	0.211815	6.03797	1.56069e-09	8.2585e-08
Lrrc8c	ENSRNOG00000002122	299.647	-1.0986	0.182015	-6.03578	1.58193e-09	8.34662e-08
Gja1	ENSRNOG00000000805	14800.3	-1.05267	0.174457	-6.03398	1.5997e-09	8.416e-08
Mapk1ip1l	ENSRNOG00000011611	439.24	-1.14703	0.190112	-6.03346	1.6049e-09	8.419e-08
Cdr2	ENSRNOG00000017260	181.135	1.24713	0.206773	6.03139	1.62552e-09	8.50271e-08
Vcp	ENSRNOG00000034242	3327.11	-0.797443	0.132262	-6.02927	1.64704e-09	8.59057e-08
AABR07059663.1	ENSRNOG00000051922	364.718	2.16012	0.358494	6.02553	1.68552e-09	8.76612e-08
Zfp180	ENSRNOG00000029336	308.334	-1.00046	0.16613	-6.02211	1.7216e-09	8.9283e-08
Azin1	ENSRNOG00000005333	1760.27	-1.21668	0.202129	-6.01934	1.75128e-09	9.05639e-08
AC127920.1	ENSRNOG00000008664	66.6433	4.35123	0.723323	6.01561	1.79206e-09	9.24104e-08
Tmod3	ENSRNOG00000032436	747.481	1.75364	0.292933	5.9865	2.14411e-09	1.10252e-07
Umps	ENSRNOG00000001797	188.096	1.4877	0.248758	5.98052	2.22432e-09	1.14054e-07
Pmepa1	ENSRNOG00000050404	655.05	-1.21831	0.203867	-5.97602	2.28655e-09	1.16916e-07
Lamp2	ENSRNOG00000000164	1069.66	-0.772076	0.129218	-5.97498	2.30125e-09	1.17338e-07
Gpnmb	ENSRNOG00000008816	1078.32	-1.00761	0.168924	-5.96489	2.44803e-09	1.24473e-07
RGD1565222	ENSRNOG00000013317	59.8887	2.55189	0.42795	5.96307	2.47548e-09	1.25519e-07
Aimp1	ENSRNOG00000011384	86.0977	1.85582	0.311752	5.95289	2.63455e-09	1.33213e-07
Ifit2	ENSRNOG00000036604	131.552	3.30735	0.557451	5.93299	2.9746e-09	1.49991e-07
Cenpj	ENSRNOG00000022597	522.169	1.8433	0.311334	5.92066	3.20645e-09	1.61235e-07
Nsrp1	ENSRNOG00000022502	285.849	2.65805	0.449337	5.91549	3.30882e-09	1.65924e-07
Sema4c	ENSRNOG00000016254	107.241	2.02547	0.342517	5.9135	3.34922e-09	1.67488e-07
Knstrn	ENSRNOG00000009334	287.791	1.11407	0.188901	5.89767	3.6868e-09	1.83865e-07
Plxdc1	ENSRNOG00000021536	102.527	1.5435	0.262453	5.88106	4.07644e-09	2.02741e-07
Dpysl2	ENSRNOG00000009625	1051.86	1.71333	0.291643	5.87476	4.2346e-09	2.10034e-07
Ubtf	ENSRNOG00000020937	723.551	0.954823	0.162555	5.87384	4.25805e-09	2.10623e-07
Edn1	ENSRNOG00000014361	467.322	-1.0661	0.181606	-5.87038	4.34799e-09	2.14489e-07
Anapc5	ENSRNOG00000001316	443.908	1.33671	0.227761	5.86889	4.38727e-09	2.15842e-07
Helz2	ENSRNOG00000013267	1114.69	1.88064	0.3205	5.86782	4.41567e-09	2.16286e-07
Mllt11	ENSRNOG00000021110	221.986	-1.31818	0.224653	-5.86765	4.42006e-09	2.16286e-07
Noct	ENSRNOG00000010799	86.8195	-1.60427	0.273497	-5.86575	4.47107e-09	2.18196e-07
Phrf1	ENSRNOG00000017299	802.336	1.32833	0.22653	5.86383	4.52319e-09	2.20148e-07
Tor3a	ENSRNOG00000004307	141.646	1.64536	0.280693	5.86179	4.57911e-09	2.22276e-07
Sbds	ENSRNOG00000000888	233.035	1.71036	0.291904	5.85933	4.64745e-09	2.24994e-07
Eif4g2	ENSRNOG00000017158	6006.88	-0.759403	0.12963	-5.85823	4.67832e-09	2.25887e-07
Cttnbp2nl	ENSRNOG00000014479	665.59	-1.29605	0.221343	-5.85539	4.75905e-09	2.29177e-07
Slc12a2	ENSRNOG00000015971	741.784	-1.20484	0.205807	-5.85421	4.79291e-09	2.30199e-07
Kmt5a	ENSRNOG00000001062	692.552	1.16608	0.199219	5.85323	4.82122e-09	2.30949e-07
Lif	ENSRNOG00000007002	541.097	-0.997506	0.17056	-5.84843	4.96236e-09	2.37086e-07
Dap	ENSRNOG00000010747	210.888	1.28843	0.220465	5.84415	5.09162e-09	2.42527e-07
AABR07028352.1	ENSRNOG00000018113	68.1556	2.06441	0.353266	5.84378	5.10289e-09	2.42527e-07
Lrrc58	ENSRNOG00000027151	365.799	-1.27329	0.218495	-5.82755	5.62457e-09	2.66625e-07
Snn	ENSRNOG00000058739	229.638	1.21307	0.208313	5.82331	5.76933e-09	2.72777e-07
Smc1a	ENSRNOG00000003139	693.345	2.00893	0.345158	5.82031	5.87375e-09	2.76995e-07
Utp15	ENSRNOG00000016591	358.358	-1.28567	0.221048	-5.81624	6.01865e-09	2.83094e-07
Fyco1	ENSRNOG00000006336	277.135	1.22044	0.209909	5.81413	6.09507e-09	2.8595e-07
Dusp8	ENSRNOG00000029394	145.373	-1.51412	0.260458	-5.8133	6.12526e-09	2.86628e-07
Ccdc93	ENSRNOG00000002514	154.762	1.35304	0.232867	5.81037	6.23337e-09	2.90938e-07
Cavin1	ENSRNOG00000019778	2843.76	1.01126	0.174307	5.80162	6.56764e-09	3.05756e-07
Hoxc10	ENSRNOG00000016149	127.368	-1.34662	0.232404	-5.79429	6.86099e-09	3.18598e-07
Usp5	ENSRNOG00000015409	427.304	1.39647	0.241121	5.79158	6.97271e-09	3.22962e-07
Msl1	ENSRNOG00000009643	481.401	-0.787246	0.136246	-5.77812	7.55413e-09	3.49005e-07
Klf11	ENSRNOG00000054259	58.559	-1.8518	0.320682	-5.77457	7.71499e-09	3.55534e-07
Tusc2	ENSRNOG00000021528	236.163	1.64978	0.285971	5.76904	7.97232e-09	3.66465e-07
Pinx1	ENSRNOG00000012012	292.076	1.03728	0.180069	5.76045	8.38911e-09	3.84652e-07
Mbnl1	ENSRNOG00000014076	984.017	-0.917291	0.159464	-5.75233	8.80238e-09	4.02587e-07
Stx3	ENSRNOG00000021013	199.644	-1.31616	0.228918	-5.74946	8.95294e-09	4.08447e-07
Odc1	ENSRNOG00000005424	2318.75	-0.782159	0.136118	-5.74618	9.12807e-09	4.15396e-07
Sp100	ENSRNOG00000022769	223.809	1.32324	0.230515	5.74039	9.44596e-09	4.2879e-07
Zgpat	ENSRNOG00000014235	134.874	1.52325	0.265421	5.73899	9.52413e-09	4.31263e-07
Stx4	ENSRNOG00000019302	257.928	1.22346	0.213424	5.73254	9.89358e-09	4.4688e-07
Rapgef2	ENSRNOG00000021581	452.728	-1.02389	0.179117	-5.71631	1.08862e-08	4.905e-07
Necap1	ENSRNOG00000009236	398.115	0.904024	0.158184	5.71502	1.09691e-08	4.93012e-07
Rasgrp2	ENSRNOG00000021098	208.714	1.30751	0.228897	5.71223	1.11505e-08	4.99934e-07
Tcf23	ENSRNOG00000025736	111.757	1.70695	0.298891	5.71094	1.12354e-08	5.02502e-07
Armc10	ENSRNOG00000012785	136.005	1.59498	0.279425	5.70809	1.1425e-08	5.09728e-07
Sgms2	ENSRNOG00000011284	346.731	-1.31497	0.230463	-5.70579	1.15804e-08	5.15209e-07
Tmem192	ENSRNOG00000030199	74.4446	1.86585	0.32703	5.70544	1.16044e-08	5.15209e-07
C1rl	ENSRNOG00000011718	32.5839	3.06847	0.538221	5.70113	1.19015e-08	5.27113e-07
Polr3gl	ENSRNOG00000021209	59.931	2.65047	0.465081	5.69896	1.20543e-08	5.31374e-07
Tbcd	ENSRNOG00000036658	242.088	1.36551	0.239608	5.69893	1.20561e-08	5.31374e-07
Kdm6a	ENSRNOG00000052721	449.717	-0.922909	0.162099	-5.69349	1.24465e-08	5.47256e-07
Kat14	ENSRNOG00000007160	144.566	2.09744	0.368604	5.69023	1.26866e-08	5.56469e-07
Dzip3	ENSRNOG00000001956	97.0302	1.88127	0.330903	5.68525	1.30623e-08	5.7157e-07
Cemip2	ENSRNOG00000012782	1161.48	-0.874334	0.153822	-5.68407	1.31527e-08	5.74147e-07
Hcar2	ENSRNOG00000026653	338.181	-1.69324	0.298127	-5.67957	1.35033e-08	5.88038e-07
Myo18a	ENSRNOG00000033101	606.296	1.01117	0.178117	5.67698	1.37091e-08	5.95576e-07
Usp18	ENSRNOG00000037198	443.427	1.80339	0.31803	5.67052	1.42368e-08	6.1703e-07
Tpd52	ENSRNOG00000011441	303.212	1.10998	0.195868	5.667	1.45321e-08	6.28334e-07
AABR07063281.1	ENSRNOG00000057813	110.498	1.44836	0.255647	5.66548	1.46618e-08	6.32437e-07
Plekha4	ENSRNOG00000020942	76.3014	1.79239	0.31645	5.66408	1.47819e-08	6.36113e-07
Gusb	ENSRNOG00000000913	424.487	1.41464	0.249828	5.66246	1.49216e-08	6.40609e-07
Bdkrb2	ENSRNOG00000047300	211.444	-1.06289	0.187731	-5.66178	1.49808e-08	6.41638e-07
Foxn2	ENSRNOG00000040110	420.161	-0.992519	0.175529	-5.65445	1.56343e-08	6.68056e-07
Phf23	ENSRNOG00000017657	274.615	-1.05505	0.186751	-5.64954	1.60881e-08	6.85837e-07
LOC690000	ENSRNOG00000014966	146.463	1.58697	0.281235	5.64285	1.67259e-08	7.11358e-07
Cntrl	ENSRNOG00000022015	245.249	2.05981	0.365507	5.63548	1.74574e-08	7.40739e-07
Rtn3	ENSRNOG00000021202	912.272	-0.864355	0.15346	-5.63245	1.77671e-08	7.52125e-07
Gnb1	ENSRNOG00000016638	1354.98	-0.603034	0.107263	-5.622	1.88759e-08	7.97212e-07
Rbm19	ENSRNOG00000001397	202.339	1.30642	0.232582	5.61705	1.94248e-08	8.18493e-07
Suds3	ENSRNOG00000001139	407.179	0.711511	0.126693	5.61601	1.95421e-08	8.21535e-07
Sap30bp	ENSRNOG00000005482	546.56	0.858181	0.153055	5.60701	2.05853e-08	8.63397e-07
Coil	ENSRNOG00000000244	80.4737	1.55786	0.278055	5.6027	2.11041e-08	8.83123e-07
Kdm3a	ENSRNOG00000007814	686.894	-1.15187	0.205626	-5.60178	2.12165e-08	8.8579e-07
Hdgf	ENSRNOG00000042261	3036.48	-0.492003	0.0878428	-5.60094	2.13187e-08	8.8802e-07
Trim26	ENSRNOG00000032930	453.131	1.19225	0.213047	5.59618	2.19129e-08	9.10686e-07
Elavl1	ENSRNOG00000001069	870.573	-0.842602	0.150604	-5.59482	2.20848e-08	9.15739e-07
Sypl1	ENSRNOG00000009856	342.447	-0.97447	0.174225	-5.59317	2.22966e-08	9.21603e-07
Zfp703	ENSRNOG00000014199	132.461	-1.2613	0.225518	-5.59293	2.23275e-08	9.21603e-07
Bhlhe40	ENSRNOG00000007152	1100.27	-1.09656	0.196214	-5.5886	2.2891e-08	9.42727e-07
Oxct1	ENSRNOG00000043094	266.769	1.4918	0.267059	5.58601	2.3234e-08	9.54691e-07
Mt-nd4l	ENSRNOG00000031053	1395.63	-2.74858	0.492099	-5.58541	2.33146e-08	9.55848e-07
Cxadr	ENSRNOG00000001557	1888.13	-0.711078	0.127357	-5.58336	2.35914e-08	9.65022e-07
Eif3a	ENSRNOG00000010117	4054.86	1.53988	0.275946	5.58039	2.39982e-08	9.79461e-07
Eif3d	ENSRNOG00000005804	1558.67	1.03772	0.186321	5.56953	2.55424e-08	1.04015e-06
Dkc1	ENSRNOG00000055562	540.917	1.74001	0.31258	5.56661	2.5974e-08	1.05537e-06
Slc25a28	ENSRNOG00000016751	311.644	1.4598	0.262351	5.56428	2.6323e-08	1.06717e-06
Bdkrb1	ENSRNOG00000004488	243.489	-1.19455	0.214698	-5.56383	2.63911e-08	1.06755e-06
Hnrnpl	ENSRNOG00000020235	907.27	1.033	0.185836	5.55866	2.71858e-08	1.09726e-06
Slfn4	ENSRNOG00000057092	440.453	1.7558	0.315969	5.55687	2.74663e-08	1.10612e-06
AABR07018323.1	ENSRNOG00000038483	328.379	-1.32941	0.239306	-5.55527	2.77187e-08	1.11383e-06
Sema3f	ENSRNOG00000017704	383.353	1.19707	0.215583	5.55271	2.81274e-08	1.12776e-06
Rnf44	ENSRNOG00000017641	660.543	-1.19423	0.215145	-5.55083	2.84321e-08	1.13747e-06
Tra2a	ENSRNOG00000009156	292.447	1.19593	0.215522	5.54899	2.87327e-08	1.14698e-06
Hars1	ENSRNOG00000028105	625.165	0.678572	0.12232	5.54754	2.89723e-08	1.15401e-06
Nrdc	ENSRNOG00000007111	378.972	1.81912	0.328103	5.54438	2.95001e-08	1.17247e-06
Tubgcp5	ENSRNOG00000011480	187.467	1.49588	0.270035	5.53959	3.03187e-08	1.20234e-06
Mt-atp6	ENSRNOG00000031979	51218.7	-2.58848	0.467302	-5.53921	3.03837e-08	1.20234e-06
Nfx1	ENSRNOG00000009015	706.898	-0.830769	0.150355	-5.52538	3.28782e-08	1.29689e-06
Dpy30	ENSRNOG00000027126	148.254	1.78862	0.323721	5.52518	3.29156e-08	1.29689e-06
Acsl5	ENSRNOG00000016265	1185.96	-0.597411	0.108228	-5.51991	3.39173e-08	1.33347e-06
Itprid2	ENSRNOG00000005865	950.296	-1.00047	0.18134	-5.51712	3.44607e-08	1.35192e-06
Pcna	ENSRNOG00000021264	1284.01	-0.968116	0.175534	-5.51528	3.48225e-08	1.36317e-06
Cltb	ENSRNOG00000017506	288.696	1.44757	0.262699	5.51037	3.58074e-08	1.39872e-06
Ube2l3	ENSRNOG00000001862	1249.64	-0.729405	0.13238	-5.50993	3.58981e-08	1.39926e-06
Zwilch	ENSRNOG00000009303	343.643	1.43634	0.260764	5.50818	3.62568e-08	1.41022e-06
Isg20	ENSRNOG00000054561	140.548	1.41881	0.25787	5.50202	3.75468e-08	1.45728e-06
Nr1d2	ENSRNOG00000046912	181.816	-1.4225	0.258585	-5.5011	3.77432e-08	1.46178e-06
Srek1	ENSRNOG00000032735	326.801	1.88939	0.343813	5.49541	3.89799e-08	1.50648e-06
Cpsf4	ENSRNOG00000000985	157.229	1.1557	0.210552	5.48888	4.04492e-08	1.5582e-06
Creg1	ENSRNOG00000003291	986.987	-0.693268	0.126308	-5.4887	4.04895e-08	1.5582e-06
Galt	ENSRNOG00000014766	34.7078	2.59453	0.472836	5.48718	4.08396e-08	1.56836e-06
Sptb	ENSRNOG00000006911	75.1309	1.97995	0.36095	5.48538	4.12587e-08	1.58112e-06
Fndc1	ENSRNOG00000030210	123.609	2.01757	0.368027	5.48212	4.20256e-08	1.60713e-06
Dhrs4	ENSRNOG00000018239	29.3183	2.79041	0.509154	5.48049	4.2416e-08	1.61866e-06
Vnn1	ENSRNOG00000016219	324.938	-0.925887	0.169022	-5.47792	4.3035e-08	1.63884e-06
Tatdn2	ENSRNOG00000042482	249.238	-0.954727	0.174642	-5.46678	4.58286e-08	1.74158e-06
Anp32a	ENSRNOG00000014846	37.3737	2.64554	0.484193	5.46382	4.65989e-08	1.76717e-06
Apol9a	ENSRNOG00000023410	1087.91	1.54627	0.283164	5.46069	4.74297e-08	1.79493e-06
Rbms2	ENSRNOG00000003076	651.894	-0.773666	0.141832	-5.4548	4.90292e-08	1.85162e-06
Sh2b3	ENSRNOG00000028198	248.472	-1.2574	0.230572	-5.45341	4.94136e-08	1.86227e-06
Slc25a20	ENSRNOG00000020288	143.363	1.40749	0.258675	5.44115	5.29372e-08	1.98749e-06
Fermt2	ENSRNOG00000009102	1002.14	-1.00519	0.184741	-5.44109	5.29545e-08	1.98749e-06
RGD1309748	ENSRNOG00000002545	366.474	-1.04919	0.192945	-5.43777	5.39517e-08	2.02075e-06
Bclaf1	ENSRNOG00000058050	1716.16	1.37709	0.253498	5.43237	5.56099e-08	2.07858e-06
Lsg1	ENSRNOG00000001727	194.378	1.24293	0.229	5.42762	5.71107e-08	2.1303e-06
Per1	ENSRNOG00000007387	218.991	-1.25766	0.231977	-5.42149	5.91035e-08	2.20012e-06
Sart3	ENSRNOG00000000702	302.716	0.977578	0.180384	5.41942	5.9792e-08	2.22121e-06
Dhx58	ENSRNOG00000018247	149.326	1.83685	0.33903	5.41796	6.02818e-08	2.23484e-06
Prpf31	ENSRNOG00000061039	437.412	0.847071	0.156561	5.41049	6.28538e-08	2.32546e-06
Rras2	ENSRNOG00000012258	456.046	-0.801195	0.14815	-5.408	6.37315e-08	2.35315e-06
Lsm3	ENSRNOG00000008733	293.102	1.41653	0.262021	5.40619	6.43787e-08	2.37224e-06
Galns	ENSRNOG00000014461	174.746	1.15544	0.213811	5.40403	6.51602e-08	2.39618e-06
Dido1	ENSRNOG00000009936	793.752	1.01468	0.187803	5.40288	6.55802e-08	2.40677e-06
Aen	ENSRNOG00000018421	728.171	-0.758945	0.140516	-5.40112	6.62249e-08	2.42554e-06
Twist1	ENSRNOG00000011101	184.933	-1.42097	0.263205	-5.39871	6.71225e-08	2.45348e-06
Timmdc1	ENSRNOG00000002999	91.3904	1.78535	0.330869	5.39593	6.81706e-08	2.48679e-06
Ppfia1	ENSRNOG00000020857	446.18	1.29907	0.240786	5.39511	6.84803e-08	2.49309e-06
Hacd2	ENSRNOG00000038761	356.171	1.1185	0.207729	5.38442	7.26779e-08	2.64063e-06
Ltbp1	ENSRNOG00000033090	2358.31	-0.814304	0.151324	-5.3812	7.3989e-08	2.68291e-06
Hlx	ENSRNOG00000002309	237.391	-1.16979	0.217491	-5.37854	7.50937e-08	2.71755e-06
Gls	ENSRNOG00000056246	609.091	-1.3391	0.249115	-5.37543	7.64003e-08	2.75935e-06
Btrc	ENSRNOG00000016280	327.544	1.36587	0.25429	5.37129	7.81762e-08	2.8179e-06
Ing5	ENSRNOG00000018988	367.952	-0.779272	0.145248	-5.36512	8.08971e-08	2.91022e-06
Luc7l3	ENSRNOG00000002835	446.408	2.22288	0.414463	5.36328	8.17262e-08	2.93424e-06
Srpk1	ENSRNOG00000000511	1079.43	-0.649408	0.121187	-5.35875	8.38007e-08	3.0028e-06
Pfkp	ENSRNOG00000017163	663.498	-0.79894	0.149111	-5.35804	8.41318e-08	3.00874e-06
Desi1	ENSRNOG00000005577	287.493	1.52948	0.285814	5.3513	8.73226e-08	3.11673e-06
Babam1	ENSRNOG00000017071	485.171	1.26288	0.236063	5.34978	8.80589e-08	3.13298e-06
Msh2	ENSRNOG00000015796	110.517	1.92682	0.360176	5.34965	8.81221e-08	3.13298e-06
Slc7a1	ENSRNOG00000000924	758.177	-0.929754	0.173849	-5.34805	8.89062e-08	3.1514e-06
Zmynd8	ENSRNOG00000019154	655.542	1.03052	0.192696	5.34789	8.89863e-08	3.1514e-06
Aspm	ENSRNOG00000012318	632.928	1.50637	0.282564	5.33107	9.76358e-08	3.451e-06
Kctd9	ENSRNOG00000012951	215.462	-1.41664	0.266173	-5.32225	1.02492e-07	3.61563e-06
Rtp4	ENSRNOG00000028895	365.672	1.7604	0.330851	5.32083	1.03295e-07	3.63689e-06
Purb	ENSRNOG00000056150	337.27	-1.2272	0.230767	-5.31794	1.04946e-07	3.68791e-06
Commd10	ENSRNOG00000003958	124.421	1.47691	0.277757	5.31725	1.05347e-07	3.69486e-06
Lrrc59	ENSRNOG00000003524	1681.32	0.853997	0.16072	5.31358	1.0749e-07	3.76275e-06
Mta3	ENSRNOG00000004685	105.858	1.89821	0.357445	5.31051	1.0932e-07	3.81949e-06
Mapkbp1	ENSRNOG00000007018	140.279	1.39604	0.262918	5.3098	1.09743e-07	3.82692e-06
Plaa	ENSRNOG00000007753	793.96	1.08972	0.20538	5.30589	1.12127e-07	3.90258e-06
Alkbh1	ENSRNOG00000012264	276.321	-1.01507	0.191461	-5.30169	1.14739e-07	3.98585e-06
Ppp6r1	ENSRNOG00000018090	569.235	0.874876	0.165132	5.29803	1.17057e-07	4.05865e-06
Ckap4	ENSRNOG00000008016	1597.93	0.910947	0.172011	5.29585	1.18462e-07	4.09954e-06
Ccar1	ENSRNOG00000000397	607.682	1.84654	0.348812	5.29379	1.19804e-07	4.13813e-06
Gna11	ENSRNOG00000005446	154.941	-1.66462	0.315337	-5.27885	1.29997e-07	4.48171e-06
Dnajb12	ENSRNOG00000030408	457.191	-0.86484	0.164215	-5.26652	1.39032e-07	4.78414e-06
Mrpl15	ENSRNOG00000008566	371.758	1.18952	0.226002	5.26329	1.41499e-07	4.85984e-06
Thtpa	ENSRNOG00000018105	141.816	1.55605	0.295787	5.26071	1.43502e-07	4.91935e-06
Apol3	ENSRNOG00000042771	62.858	2.44912	0.465634	5.25974	1.4426e-07	4.93601e-06
Zwint	ENSRNOG00000048682	995.108	-0.81806	0.15559	-5.25778	1.45804e-07	4.9795e-06
Ccn1	ENSRNOG00000014350	2528.09	-1.12041	0.213455	-5.24894	1.5298e-07	5.20245e-06
Cct2	ENSRNOG00000021317	2393.17	-0.588325	0.112085	-5.24892	1.52997e-07	5.20245e-06
Mlkl	ENSRNOG00000042353	272.282	1.5911	0.303142	5.24868	1.5319e-07	5.20245e-06
MGC108823	ENSRNOG00000019542	45.4666	2.5805	0.491721	5.24789	1.5385e-07	5.21513e-06
Tpm4	ENSRNOG00000015496	4802.88	0.871302	0.166044	5.24741	1.54251e-07	5.21901e-06
Stom	ENSRNOG00000019147	220.363	-1.09265	0.208307	-5.24539	1.55949e-07	5.26666e-06
Hmbs	ENSRNOG00000010390	154.68	1.34069	0.255715	5.2429	1.58074e-07	5.32855e-06
Mettl14	ENSRNOG00000015250	203.075	1.27837	0.243902	5.2413	1.59447e-07	5.3649e-06
Tgfb1i1	ENSRNOG00000019965	353.728	-1.61021	0.307275	-5.2403	1.60313e-07	5.38408e-06
Dcbld2	ENSRNOG00000055281	1225.04	-0.766087	0.146203	-5.23988	1.60683e-07	5.38656e-06
Tp53inp2	ENSRNOG00000018225	307.258	1.10991	0.212004	5.23534	1.64681e-07	5.51044e-06
Cep128	ENSRNOG00000003908	244.565	1.64477	0.314219	5.23446	1.6547e-07	5.5267e-06
R3hcc1	ENSRNOG00000016777	327.361	0.949126	0.181412	5.23187	1.67802e-07	5.59433e-06
Timp1	ENSRNOG00000010208	3284.36	-1.11001	0.212209	-5.23075	1.68827e-07	5.61822e-06
Irgm	ENSRNOG00000031138	290.07	1.43943	0.275259	5.22935	1.70108e-07	5.65051e-06
Soat1	ENSRNOG00000004111	900.508	-0.724324	0.138564	-5.22736	1.71949e-07	5.70126e-06
Abca4	ENSRNOG00000012892	255.937	1.1753	0.224956	5.22459	1.74539e-07	5.76959e-06
Gramd2b	ENSRNOG00000015225	347.209	-0.823858	0.157692	-5.22448	1.74644e-07	5.76959e-06
Trim21	ENSRNOG00000018517	283.538	1.36697	0.261691	5.22362	1.7546e-07	5.78604e-06
Asap3	ENSRNOG00000049714	123.717	1.563	0.29946	5.21939	1.79516e-07	5.90909e-06
Prmt2	ENSRNOG00000001297	122.011	1.31794	0.252661	5.21625	1.82578e-07	5.99904e-06
Rassf8	ENSRNOG00000015986	562.852	-1.1321	0.2173	-5.20987	1.88977e-07	6.19809e-06
Atp6v1c1	ENSRNOG00000004846	469.631	-0.776859	0.149196	-5.20698	1.91944e-07	6.28409e-06
Tnnt2	ENSRNOG00000033734	25.7418	4.95458	0.951624	5.20644	1.92494e-07	6.29079e-06
Wdr1	ENSRNOG00000028498	2634.78	-0.594307	0.114162	-5.20582	1.93142e-07	6.30065e-06
Pim1	ENSRNOG00000000529	260.806	-1.63682	0.314749	-5.20041	1.98847e-07	6.47515e-06
Peak1	ENSRNOG00000042519	928.044	-1.07904	0.207588	-5.19802	2.01423e-07	6.54733e-06
Wars1	ENSRNOG00000004359	524.108	1.05491	0.203167	5.19233	2.07683e-07	6.73879e-06
Kif3b	ENSRNOG00000010361	321.367	1.20501	0.232191	5.18972	2.10605e-07	6.82144e-06
Fanci	ENSRNOG00000016689	334.579	1.07338	0.206865	5.18881	2.11643e-07	6.84287e-06
AC134224.1	ENSRNOG00000062127	8652.59	1.75762	0.338779	5.1881	2.12455e-07	6.84772e-06
Ttc28	ENSRNOG00000032590	55.0177	1.98237	0.382106	5.18802	2.12545e-07	6.84772e-06
Creld2	ENSRNOG00000004659	384.949	1.07127	0.206515	5.18737	2.13286e-07	6.84784e-06
Dsp	ENSRNOG00000013928	1296.44	1.62114	0.312517	5.18736	2.13301e-07	6.84784e-06
Hint2	ENSRNOG00000015866	53.6099	2.86253	0.55187	5.18698	2.13737e-07	6.84973e-06
Wac	ENSRNOG00000018698	293.621	-0.960252	0.185174	-5.18566	2.15249e-07	6.88609e-06
Klhl20	ENSRNOG00000002875	285.272	1.10006	0.212617	5.17392	2.29236e-07	7.32066e-06
Ifih1	ENSRNOG00000006227	543.317	1.2309	0.237956	5.1728	2.30616e-07	7.35185e-06
Bag3	ENSRNOG00000020298	409.734	-1.11908	0.216401	-5.1713	2.32475e-07	7.38744e-06
Cdh2	ENSRNOG00000015602	3319.18	-0.779859	0.150807	-5.17124	2.32544e-07	7.38744e-06
Pmp22	ENSRNOG00000003338	184.566	-1.30422	0.252275	-5.16981	2.34333e-07	7.4313e-06
Itgb3	ENSRNOG00000048449	238.128	1.14467	0.221492	5.16797	2.36649e-07	7.49169e-06
Sf3b3	ENSRNOG00000017724	2036.21	-0.615037	0.119085	-5.16467	2.40866e-07	7.60105e-06
Dnajc10	ENSRNOG00000006803	961.082	-0.884188	0.171206	-5.16447	2.41115e-07	7.60105e-06
Atp6v0c	ENSRNOG00000006542	1121.28	-1.40822	0.272683	-5.16429	2.41356e-07	7.60105e-06
Gnai3	ENSRNOG00000019465	842.461	1.27264	0.246508	5.16269	2.43427e-07	7.65301e-06
Xpot	ENSRNOG00000007088	770.625	-0.913709	0.177047	-5.16083	2.45855e-07	7.71602e-06
Coro1c	ENSRNOG00000000697	961.401	1.17923	0.228554	5.15954	2.47554e-07	7.756e-06
Rsad2	ENSRNOG00000007539	1473.44	2.71172	0.525739	5.15793	2.49696e-07	7.8017e-06
Anapc2	ENSRNOG00000011295	291.956	1.32941	0.257747	5.1578	2.4987e-07	7.8017e-06
Hmga1	ENSRNOG00000000488	1118.99	-0.931609	0.180683	-5.15604	2.52227e-07	7.8618e-06
Fem1c	ENSRNOG00000003578	575.968	-1.17388	0.227726	-5.15479	2.53909e-07	7.90071e-06
Klf10	ENSRNOG00000006118	292.075	-1.17835	0.228731	-5.15169	2.58152e-07	8.019e-06
Cwf19l2	ENSRNOG00000024372	135.082	2.61978	0.50865	5.15045	2.59858e-07	8.05825e-06
Habp4	ENSRNOG00000019027	211.829	1.39286	0.270496	5.14929	2.61472e-07	8.09451e-06
Mthfd2	ENSRNOG00000010833	174.554	1.29843	0.252173	5.14897	2.61924e-07	8.09473e-06
Hmgcs1	ENSRNOG00000016552	2742.36	1.08567	0.210975	5.14598	2.66127e-07	8.21069e-06
Maml1	ENSRNOG00000003268	349.963	-1.17061	0.227554	-5.14431	2.6851e-07	8.2702e-06
Nploc4	ENSRNOG00000036698	597.062	-0.769285	0.149668	-5.13992	2.74849e-07	8.45115e-06
Cwc27	ENSRNOG00000013252	215.786	1.78373	0.347061	5.13951	2.75452e-07	8.45539e-06
Hsph1	ENSRNOG00000000902	904.278	1.36758	0.266509	5.13144	2.87532e-07	8.81134e-06
Ube2g1	ENSRNOG00000010041	202.945	-1.39025	0.271031	-5.12948	2.9054e-07	8.88857e-06
Pdcd11	ENSRNOG00000020304	1476.74	0.975672	0.190279	5.12758	2.93483e-07	8.96354e-06
Mical3	ENSRNOG00000053203	281.356	1.07997	0.21067	5.12635	2.95416e-07	9.00748e-06
Sptbn1	ENSRNOG00000005434	1555.52	1.64134	0.320304	5.12432	2.98607e-07	9.08952e-06
Il4r	ENSRNOG00000015441	230.639	1.25502	0.244961	5.12337	3.00117e-07	9.12026e-06
RT1-N2	ENSRNOG00000029386	385.474	1.48427	0.289727	5.12298	3.00744e-07	9.12407e-06
G3bp1	ENSRNOG00000013186	2261.42	-0.570864	0.11145	-5.12213	3.02098e-07	9.14991e-06
Sephs2	ENSRNOG00000048397	205.098	1.1206	0.21884	5.12061	3.04545e-07	9.20869e-06
Enah	ENSRNOG00000031934	1048.38	1.08066	0.211126	5.11855	3.07894e-07	9.29451e-06
Emilin1	ENSRNOG00000008246	101.146	1.62535	0.317803	5.11433	3.14863e-07	9.48915e-06
Mprip	ENSRNOG00000003226	2124.56	1.21266	0.237216	5.11205	3.18684e-07	9.56787e-06
Tsn	ENSRNOG00000002319	184.574	1.08597	0.212434	5.11202	3.18724e-07	9.56787e-06
Socs1	ENSRNOG00000002568	22.6092	3.41646	0.668345	5.11183	3.19052e-07	9.56787e-06
Anxa1	ENSRNOG00000017469	6939.93	-0.640506	0.125416	-5.10705	3.27221e-07	9.79672e-06
Hspa8	ENSRNOG00000034066	6025.15	0.43009	0.0842715	5.10363	3.33202e-07	9.94405e-06
Nos2	ENSRNOG00000057443	58.5214	1.56654	0.306946	5.10361	3.33235e-07	9.94405e-06
Rhpn2	ENSRNOG00000011885	140.603	-1.24295	0.2437	-5.10032	3.39083e-07	1.0102e-05
Lypla1	ENSRNOG00000008320	418.092	-0.948546	0.18608	-5.09751	3.44159e-07	1.02365e-05
Atp5f1a	ENSRNOG00000017032	795.109	1.38835	0.272489	5.09507	3.4861e-07	1.0352e-05
Zfp367	ENSRNOG00000027234	405.841	-1.06256	0.208595	-5.0939	3.5078e-07	1.03994e-05
Kdelr2	ENSRNOG00000001083	786.572	-0.917537	0.180193	-5.09196	3.54389e-07	1.04893e-05
Blvra	ENSRNOG00000011778	85.8299	1.67051	0.329014	5.07732	3.82798e-07	1.13118e-05
Ier3	ENSRNOG00000000827	3838.15	-1.23671	0.243621	-5.07638	3.84696e-07	1.13495e-05
Rcc1	ENSRNOG00000050106	188.753	1.37934	0.271872	5.0735	3.9057e-07	1.14992e-05
Pmvk	ENSRNOG00000020696	73.6078	1.8209	0.358921	5.07327	3.91036e-07	1.14992e-05
Thoc2	ENSRNOG00000007315	506.711	1.75803	0.346645	5.07155	3.94581e-07	1.15848e-05
Tnfaip1	ENSRNOG00000009069	1161.41	-0.828917	0.163648	-5.06525	4.07874e-07	1.19558e-05
Blzf1	ENSRNOG00000002884	62.7234	1.45069	0.286642	5.06096	4.17143e-07	1.22078e-05
Tnfsf18	ENSRNOG00000026607	274.879	-1.30487	0.257873	-5.06014	4.18944e-07	1.22408e-05
Pip5k1a	ENSRNOG00000021068	577.581	-0.704211	0.139261	-5.05676	4.2644e-07	1.24399e-05
Taldo1	ENSRNOG00000018367	485.953	1.31594	0.260311	5.05527	4.29784e-07	1.25174e-05
Nedd9	ENSRNOG00000014548	1483.07	-0.938514	0.185736	-5.05294	4.35054e-07	1.26506e-05
Zswim4	ENSRNOG00000007582	283.742	-1.04005	0.206011	-5.04854	4.45201e-07	1.2925e-05
AABR07039234.1	ENSRNOG00000055330	160.071	2.19633	0.435095	5.04792	4.46647e-07	1.29464e-05
Cct5	ENSRNOG00000011632	2654.36	0.801479	0.158831	5.04612	4.50863e-07	1.30478e-05
Lonp1	ENSRNOG00000046502	732.089	0.94671	0.187856	5.03954	4.66658e-07	1.34835e-05
Myh10	ENSRNOG00000002886	1571.22	1.40672	0.279255	5.03739	4.71919e-07	1.36139e-05
Stard13	ENSRNOG00000001090	186.656	-1.06972	0.212873	-5.02514	5.03072e-07	1.44896e-05
Vapb	ENSRNOG00000005331	206.105	1.23746	0.246443	5.02127	5.13303e-07	1.47609e-05
Pcgf2	ENSRNOG00000012705	147.656	-1.70585	0.339823	-5.01982	5.17197e-07	1.48494e-05
Cd164	ENSRNOG00000000304	2905.15	-0.923035	0.183898	-5.01929	5.18633e-07	1.48672e-05
Tsr3	ENSRNOG00000017858	54.9348	1.96781	0.392276	5.01638	5.26529e-07	1.50698e-05
Ctcf	ENSRNOG00000017674	718.352	1.1019	0.219711	5.01524	5.2966e-07	1.51356e-05
Eml6	ENSRNOG00000037462	45.8854	2.26017	0.450763	5.0141	5.32833e-07	1.52024e-05
Ahr	ENSRNOG00000004342	494.657	-0.939108	0.187331	-5.01309	5.35639e-07	1.52586e-05
Ptgs2	ENSRNOG00000002525	30.5865	-2.55212	0.509555	-5.00852	5.48504e-07	1.56007e-05
Hmgxb4	ENSRNOG00000013878	151.578	1.4948	0.298543	5.00697	5.52948e-07	1.57025e-05
Faf1	ENSRNOG00000008523	319.31	-0.926631	0.185093	-5.00629	5.54892e-07	1.57332e-05
Actn1	ENSRNOG00000056756	2174.58	-0.871789	0.174231	-5.00364	5.62585e-07	1.59265e-05
Trim25	ENSRNOG00000002341	578.03	1.099	0.219684	5.00263	5.65533e-07	1.59851e-05
Vim	ENSRNOG00000018087	7407.26	-1.05921	0.211821	-5.00052	5.71755e-07	1.61179e-05
Hmgn3	ENSRNOG00000031032	348.758	1.27573	0.255125	5.00044	5.72001e-07	1.61179e-05
Hk2	ENSRNOG00000006116	861.153	1.32761	0.265616	4.99822	5.78612e-07	1.62789e-05
Ccdc80	ENSRNOG00000002052	9438.61	1.01118	0.202425	4.99535	5.87307e-07	1.64981e-05
AABR07048397.1	ENSRNOG00000038905	211.995	1.16376	0.233101	4.99252	5.95962e-07	1.67154e-05
Lmna	ENSRNOG00000019638	2522.53	-0.814264	0.163374	-4.98405	6.22671e-07	1.7414e-05
Myh14	ENSRNOG00000020014	85.4816	2.19173	0.439752	4.98401	6.22785e-07	1.7414e-05
Ctif	ENSRNOG00000018342	120.001	1.45815	0.292635	4.98283	6.26625e-07	1.74946e-05
Napg	ENSRNOG00000018914	99.614	1.71412	0.34409	4.9816	6.30607e-07	1.75534e-05
Tnfsf10	ENSRNOG00000013269	16.7151	4.59998	0.923397	4.98158	6.3066e-07	1.75534e-05
Fth1	ENSRNOG00000022619	3583.67	-0.981336	0.197158	-4.97742	6.44381e-07	1.78885e-05
Ddit3	ENSRNOG00000006789	138.695	-1.12233	0.225488	-4.97733	6.44668e-07	1.78885e-05
Tnfrsf25	ENSRNOG00000021814	15.4713	6.4929	1.30457	4.97703	6.45669e-07	1.78891e-05
Mrps31	ENSRNOG00000011839	149.42	1.49266	0.29998	4.97588	6.4952e-07	1.79684e-05
Nod2	ENSRNOG00000014124	13.8469	3.91301	0.786447	4.97555	6.50636e-07	1.7972e-05
Kat6b	ENSRNOG00000012850	309.872	1.20109	0.241453	4.97442	6.54436e-07	1.80496e-05
Rfc5	ENSRNOG00000001134	208.375	1.11655	0.224601	4.97126	6.65186e-07	1.83183e-05
Sh3glb2	ENSRNOG00000017295	142.72	1.88492	0.379244	4.97019	6.68876e-07	1.83921e-05
Rad51ap1	ENSRNOG00000059878	132.249	1.39449	0.280626	4.96923	6.72193e-07	1.84554e-05
Mcm10	ENSRNOG00000017981	166.289	1.75822	0.353852	4.96879	6.73736e-07	1.84699e-05
Gnai2	ENSRNOG00000016592	2946.87	0.934213	0.188037	4.96824	6.75643e-07	1.84943e-05
Orc3	ENSRNOG00000008314	165.221	1.45553	0.293067	4.96652	6.81644e-07	1.86306e-05
Shtn1	ENSRNOG00000018350	237.006	1.58815	0.319834	4.96554	6.85114e-07	1.86974e-05
Idh3a	ENSRNOG00000010277	1309.8	-0.742509	0.149554	-4.96483	6.87615e-07	1.87375e-05
Urb2	ENSRNOG00000026853	239.824	-0.9812	0.197653	-4.96425	6.8967e-07	1.87654e-05
Golga2	ENSRNOG00000011884	223.542	1.23522	0.248901	4.96268	6.9528e-07	1.88898e-05
Ahcyl2	ENSRNOG00000039300	198.385	-0.955267	0.192582	-4.96032	7.03779e-07	1.90922e-05
Abl2	ENSRNOG00000004305	369.158	-1.05211	0.212294	-4.95589	7.20011e-07	1.94564e-05
Map1a	ENSRNOG00000014230	782.972	1.61078	0.325029	4.9558	7.20349e-07	1.94564e-05
Supt5h	ENSRNOG00000032034	691.726	1.32146	0.266651	4.95578	7.20411e-07	1.94564e-05
Vasp	ENSRNOG00000016367	371.656	1.2183	0.245853	4.95541	7.21779e-07	1.94645e-05
Ndufb6	ENSRNOG00000024539	38.835	2.66572	0.538075	4.95417	7.26386e-07	1.95598e-05
Mcmbp	ENSRNOG00000020394	514.941	-0.797258	0.160984	-4.95241	7.3301e-07	1.9709e-05
Nrf1	ENSRNOG00000008752	343.397	0.862163	0.174179	4.94987	7.42618e-07	1.99379e-05
Jarid2	ENSRNOG00000045918	132.743	-1.46249	0.296009	-4.94068	7.78503e-07	2.08705e-05
Celf1	ENSRNOG00000010379	628.524	-0.760393	0.15393	-4.93986	7.81798e-07	2.09281e-05
Anks1a	ENSRNOG00000000498	114.577	1.56029	0.315915	4.93896	7.85405e-07	2.09937e-05
Snf8	ENSRNOG00000006500	378.496	1.08739	0.220259	4.9369	7.93759e-07	2.11859e-05
Eme1	ENSRNOG00000024420	134.124	1.02526	0.207788	4.93416	8.04946e-07	2.1453e-05
Washc4	ENSRNOG00000008331	421.034	1.18339	0.239885	4.93318	8.09026e-07	2.15303e-05
Kif15	ENSRNOG00000060356	325.1	1.17433	0.238133	4.93141	8.16381e-07	2.16943e-05
Ccne1	ENSRNOG00000014786	101.746	1.26006	0.255733	4.92725	8.33953e-07	2.21289e-05
Rfwd3	ENSRNOG00000051461	153.206	1.12213	0.227928	4.92319	8.51461e-07	2.25606e-05
Clptm1l	ENSRNOG00000016923	474.78	-0.871725	0.177174	-4.92016	8.64721e-07	2.28786e-05
Bub1b	ENSRNOG00000007906	944.076	1.02652	0.208648	4.91987	8.66035e-07	2.28802e-05
Sgpl1	ENSRNOG00000000565	353.101	-0.913929	0.185874	-4.91694	8.79068e-07	2.31908e-05
Oasl2	ENSRNOG00000028814	1263.4	1.50865	0.306848	4.9166	8.8061e-07	2.31979e-05
Fem1b	ENSRNOG00000007077	629.356	-0.851396	0.173268	-4.91375	8.9351e-07	2.35037e-05
Wnt4	ENSRNOG00000013166	48.2961	1.93214	0.393669	4.90802	9.20011e-07	2.41659e-05
Tm9sf4	ENSRNOG00000009406	891.843	-0.627722	0.127973	-4.90513	9.33659e-07	2.4489e-05
Gng12	ENSRNOG00000050231	438.066	-0.76841	0.156724	-4.90295	9.44103e-07	2.47273e-05
Utrn	ENSRNOG00000011058	528.876	1.19005	0.243087	4.89557	9.80208e-07	2.56361e-05
Acat1	ENSRNOG00000007862	276.048	0.979151	0.200061	4.89426	9.86781e-07	2.5771e-05
AABR07054370.1	ENSRNOG00000046585	160.005	1.5681	0.320475	4.89306	9.92822e-07	2.58916e-05
Plaat3	ENSRNOG00000021206	52.9675	1.75054	0.357862	4.89167	9.99842e-07	2.60271e-05
Mapk6	ENSRNOG00000009381	2851.25	-0.759166	0.155202	-4.89147	1.00088e-06	2.60271e-05
Rbm10	ENSRNOG00000008472	667.595	1.071	0.219043	4.88944	1.01121e-06	2.62582e-05
Hnrnpd	ENSRNOG00000002292	708.218	1.2756	0.260971	4.8879	1.01915e-06	2.64267e-05
Hsp90b1	ENSRNOG00000026963	3561.68	1.40288	0.287032	4.88754	1.02102e-06	2.64377e-05
Sdf4	ENSRNOG00000019981	847.696	0.619013	0.126682	4.88633	1.02733e-06	2.65632e-05
Hook2	ENSRNOG00000003682	87.6146	1.59101	0.325654	4.88557	1.0313e-06	2.66279e-05
Akirin1	ENSRNOG00000026610	406.544	-0.828278	0.170013	-4.87185	1.1056e-06	2.85061e-05
Nr4a3	ENSRNOG00000005964	20.5791	-3.68252	0.755955	-4.87135	1.10841e-06	2.8538e-05
Bcl10	ENSRNOG00000042389	204.756	-1.09004	0.223863	-4.86922	1.1204e-06	2.88017e-05
AABR07058464.1	ENSRNOG00000052981	77.5319	1.79259	0.368165	4.86897	1.12182e-06	2.88017e-05
Fig4	ENSRNOG00000000312	70.125	1.59796	0.328231	4.86841	1.12499e-06	2.88426e-05
Zc3h13	ENSRNOG00000011237	237.649	1.61825	0.332431	4.86792	1.12781e-06	2.88741e-05
Morf4l2	ENSRNOG00000002389	1644.07	1.1521	0.236915	4.86294	1.15656e-06	2.95685e-05
MGC105567	ENSRNOG00000038955	194.566	1.82589	0.375496	4.86262	1.15842e-06	2.95747e-05
Pitrm1	ENSRNOG00000016511	436.19	-1.09287	0.224793	-4.86169	1.16389e-06	2.96545e-05
Rbm6	ENSRNOG00000018333	595.873	0.96917	0.199355	4.86153	1.16481e-06	2.96545e-05
Itsn1	ENSRNOG00000002001	391.768	0.992275	0.204149	4.86055	1.17058e-06	2.97598e-05
Hipk3	ENSRNOG00000011358	1067.33	-0.743746	0.153112	-4.85754	1.18853e-06	3.01742e-05
Rabgap1	ENSRNOG00000009402	323.548	1.0501	0.216246	4.85605	1.19748e-06	3.0359e-05
Serp1	ENSRNOG00000011763	990.106	-0.734335	0.151231	-4.85572	1.19948e-06	3.03674e-05
Rnf185	ENSRNOG00000019325	274.658	-0.874403	0.180204	-4.8523	1.22036e-06	3.08531e-05
Cab39l	ENSRNOG00000011603	100.549	1.71314	0.353323	4.84866	1.24296e-06	3.13807e-05
Gm2a	ENSRNOG00000052219	4226.32	-0.664712	0.137248	-4.84315	1.278e-06	3.22207e-05
Ntn4	ENSRNOG00000005573	176.422	1.23696	0.25546	4.84208	1.28487e-06	3.23493e-05
H1f4	ENSRNOG00000047459	2366.1	1.79271	0.370269	4.84165	1.28765e-06	3.23744e-05
Fosb	ENSRNOG00000046667	42.0102	-2.96889	0.614197	-4.83378	1.33963e-06	3.36349e-05
Vwf	ENSRNOG00000019689	146.92	1.45092	0.300229	4.83272	1.34681e-06	3.37686e-05
Oas1f	ENSRNOG00000033220	142.513	2.31436	0.479078	4.83085	1.35948e-06	3.40135e-05
Pfdn5	ENSRNOG00000012985	275.208	1.53432	0.317617	4.83073	1.36031e-06	3.40135e-05
Top3b	ENSRNOG00000001845	156.784	1.18148	0.244681	4.82865	1.37459e-06	3.43232e-05
Lxn	ENSRNOG00000013572	259.119	-1.09427	0.226664	-4.82775	1.38085e-06	3.43698e-05
Map7d1	ENSRNOG00000010237	749.302	1.39405	0.288768	4.82758	1.38202e-06	3.43698e-05
Rc3h1	ENSRNOG00000002750	538.663	-0.975274	0.202022	-4.82757	1.38212e-06	3.43698e-05
Clcc1	ENSRNOG00000020360	103.636	1.54248	0.319743	4.82411	1.40627e-06	3.49226e-05
Bzw1	ENSRNOG00000013977	1275.93	-0.620793	0.128706	-4.82335	1.41168e-06	3.50093e-05
Mrpl46	ENSRNOG00000018547	107.712	1.36578	0.283201	4.82266	1.41659e-06	3.50833e-05
Cd55	ENSRNOG00000003927	178.558	-1.24799	0.258835	-4.82158	1.42426e-06	3.52253e-05
Cct3	ENSRNOG00000019090	2326.9	-0.517925	0.107474	-4.81906	1.44237e-06	3.56247e-05
AABR07005588.1	ENSRNOG00000014946	341.305	1.47145	0.305683	4.81366	1.48189e-06	3.64602e-05
Pdcd6ip	ENSRNOG00000008981	1148.59	1.3956	0.289928	4.8136	1.48232e-06	3.64602e-05
Dnajc5	ENSRNOG00000015202	534.451	-0.740054	0.153744	-4.81355	1.48274e-06	3.64602e-05
Ifi47	ENSRNOG00000002470	102.951	2.05215	0.426345	4.81335	1.48421e-06	3.64602e-05
Akap9	ENSRNOG00000026319	576.812	1.47872	0.30742	4.81011	1.50847e-06	3.70063e-05
Prmt1	ENSRNOG00000026109	587.584	1.11572	0.232141	4.80623	1.53799e-06	3.76798e-05
Zc3h15	ENSRNOG00000005256	275.584	1.92193	0.400301	4.80122	1.577e-06	3.85835e-05
LOC100911319	ENSRNOG00000050108	216.502	-1.0111	0.210607	-4.80089	1.57962e-06	3.85956e-05
Cnppd1	ENSRNOG00000018325	139.423	-1.08192	0.225399	-4.80003	1.5864e-06	3.87094e-05
Plekha3	ENSRNOG00000011830	263.415	-0.715002	0.149121	-4.79477	1.62858e-06	3.96856e-05
Tfap4	ENSRNOG00000005227	243.781	-0.938826	0.195835	-4.79396	1.6352e-06	3.97934e-05
Tdrp	ENSRNOG00000027245	169.605	1.25696	0.262454	4.78927	1.67391e-06	4.06812e-05
Tab2	ENSRNOG00000016054	989.244	-0.925249	0.193273	-4.78726	1.69073e-06	4.10352e-05
Vps37b	ENSRNOG00000001086	227.431	-0.971926	0.203124	-4.78488	1.71088e-06	4.1469e-05
Thyn1	ENSRNOG00000047053	203.881	0.973841	0.203636	4.78227	1.7333e-06	4.19564e-05
Col4a4	ENSRNOG00000014851	142.564	1.53147	0.320397	4.7799	1.7538e-06	4.23962e-05
Runx2	ENSRNOG00000020193	230.417	-1.02558	0.214791	-4.77476	1.79918e-06	4.34357e-05
Serpinb6a	ENSRNOG00000017962	1014.03	-0.639664	0.133991	-4.77392	1.8067e-06	4.35595e-05
Megf8	ENSRNOG00000052687	439.432	1.09267	0.229033	4.77081	1.83491e-06	4.41811e-05
Ntan1	ENSRNOG00000051382	95.9874	-1.2202	0.255943	-4.76747	1.86549e-06	4.48581e-05
Scn2a	ENSRNOG00000005018	59.4139	2.37267	0.498301	4.76153	1.92134e-06	4.61401e-05
Zeb2	ENSRNOG00000004677	545.745	1.19325	0.250628	4.76106	1.92577e-06	4.61854e-05
Hnrnpa2b1	ENSRNOG00000011175	2473.38	1.18072	0.248117	4.75873	1.9481e-06	4.66596e-05
Rnf149	ENSRNOG00000013946	324.506	-0.744515	0.156471	-4.75816	1.95367e-06	4.67315e-05
Rraga	ENSRNOG00000007051	487.89	-0.819145	0.172181	-4.75748	1.96027e-06	4.68256e-05
Zfp819	ENSRNOG00000030160	24.1935	-2.48506	0.522376	-4.75722	1.96275e-06	4.68256e-05
Ppif	ENSRNOG00000010558	1331.23	-0.8643	0.181796	-4.75423	1.99205e-06	4.74625e-05
Taf4b	ENSRNOG00000026023	91.1095	-1.61173	0.339309	-4.75004	2.0338e-06	4.83938e-05
Chd3	ENSRNOG00000009722	552.736	0.978561	0.20603	4.74961	2.03812e-06	4.84334e-05
Ppp1r3b	ENSRNOG00000011474	213.127	-1.11235	0.234311	-4.74733	2.06122e-06	4.89183e-05
Myl4	ENSRNOG00000050675	47.0047	1.98157	0.417569	4.74548	2.08008e-06	4.93017e-05
Hspd1	ENSRNOG00000014525	1545.89	1.34316	0.283148	4.74366	2.09895e-06	4.96842e-05
Pes1	ENSRNOG00000004515	995.381	-0.644401	0.135959	-4.73966	2.14072e-06	5.06072e-05
Ide	ENSRNOG00000016833	1333.22	-0.739865	0.15612	-4.73908	2.14687e-06	5.06866e-05
Col5a3	ENSRNOG00000020525	105.268	1.21574	0.256686	4.73627	2.17683e-06	5.13275e-05
Glrx	ENSRNOG00000012183	38.3667	-1.78423	0.376801	-4.73522	2.18816e-06	5.15279e-05
Slc25a40	ENSRNOG00000022837	23.5019	3.105	0.655899	4.73395	2.2019e-06	5.17845e-05
Mllt6	ENSRNOG00000053285	239.687	1.67035	0.352894	4.7333	2.20895e-06	5.18834e-05
Tbc1d23	ENSRNOG00000001642	154.697	1.42826	0.301946	4.73019	2.24309e-06	5.26172e-05
Csrnp1	ENSRNOG00000033433	441.606	-1.06542	0.225384	-4.72712	2.27729e-06	5.33507e-05
Man2b1	ENSRNOG00000023910	1077.44	1.07957	0.228421	4.72621	2.28751e-06	5.35213e-05
Tox4	ENSRNOG00000012844	588.376	-0.633825	0.134222	-4.72222	2.3329e-06	5.44845e-05
Ctdnep1	ENSRNOG00000017352	257.894	-0.891136	0.188718	-4.72206	2.33466e-06	5.44845e-05
Hspa4	ENSRNOG00000016596	1870.92	1.30633	0.276818	4.71909	2.36898e-06	5.51616e-05
RGD1563365	ENSRNOG00000008696	148.588	-1.05583	0.223738	-4.71903	2.36974e-06	5.51616e-05
Pdia4	ENSRNOG00000006228	3284.18	0.592916	0.125668	4.71812	2.38039e-06	5.53388e-05
Prr13	ENSRNOG00000042094	1141.3	-1.04445	0.2215	-4.71536	2.41288e-06	5.60225e-05
Mybl2	ENSRNOG00000007805	1026.61	0.826308	0.175315	4.71327	2.43778e-06	5.65287e-05
Slc30a4	ENSRNOG00000000170	695.36	-0.813541	0.17283	-4.70718	2.5117e-06	5.81686e-05
Hilpda	ENSRNOG00000054999	91.5372	-1.8559	0.39433	-4.70646	2.52054e-06	5.82992e-05
Eif3c	ENSRNOG00000018761	5283.13	-0.84503	0.17958	-4.70559	2.53132e-06	5.84742e-05
Pgrmc1	ENSRNOG00000012786	428.484	-0.77762	0.165267	-4.70523	2.53577e-06	5.85027e-05
Gbp3	ENSRNOG00000036885	38.0348	2.10784	0.448036	4.70461	2.54349e-06	5.86065e-05
AABR07029605.1	ENSRNOG00000009104	273.87	-1.49584	0.318088	-4.70261	2.56851e-06	5.91081e-05
Pik3r2	ENSRNOG00000019228	162.884	1.2187	0.259172	4.70227	2.57284e-06	5.91331e-05
Rabl6	ENSRNOG00000016795	704.836	0.749219	0.159447	4.69887	2.6161e-06	6.00515e-05
Slc1a3	ENSRNOG00000016163	375.7	0.8622	0.183529	4.6979	2.62845e-06	6.02591e-05
Coq10b	ENSRNOG00000014456	290.505	-1.09631	0.233507	-4.69499	2.66626e-06	6.10489e-05
AC109048.1	ENSRNOG00000018801	21.798	3.02277	0.64391	4.69441	2.67383e-06	6.11454e-05
Arap3	ENSRNOG00000055527	12.5596	6.61771	1.40999	4.69345	2.6863e-06	6.13534e-05
Cgnl1	ENSRNOG00000054080	169.428	1.65009	0.351651	4.6924	2.70024e-06	6.15947e-05
Igf2bp1	ENSRNOG00000006122	311.893	-0.716522	0.152787	-4.68969	2.73621e-06	6.23369e-05
Ints13	ENSRNOG00000001808	528.542	1.26595	0.270268	4.68406	2.81251e-06	6.39951e-05
Bid	ENSRNOG00000012439	303.278	-1.08892	0.232556	-4.6824	2.83531e-06	6.44334e-05
LOC680322	ENSRNOG00000052845	59.0796	3.55532	0.759342	4.68211	2.83933e-06	6.44442e-05
Ripor3	ENSRNOG00000010791	49.4276	1.96801	0.420424	4.68102	2.85453e-06	6.47085e-05
Crct1	ENSRNOG00000009574	14.9921	-4.56981	0.97785	-4.67332	2.96366e-06	6.70988e-05
Snw1	ENSRNOG00000037998	368.64	1.53056	0.327693	4.67073	3.00131e-06	6.78669e-05
Chd9	ENSRNOG00000049302	398.044	1.13516	0.243136	4.66883	3.02924e-06	6.84134e-05
Wdr83	ENSRNOG00000004287	47.2919	1.77539	0.380373	4.66748	3.0491e-06	6.87766e-05
Tbk1	ENSRNOG00000005528	226.053	1.22278	0.262089	4.66551	3.07853e-06	6.93545e-05
Tor1aip2	ENSRNOG00000048267	708.799	-0.67036	0.144018	-4.65468	3.24482e-06	7.30103e-05
AABR07026291.1	ENSRNOG00000014275	165.797	1.58691	0.34101	4.65356	3.26257e-06	7.33191e-05
Ifitm2	ENSRNOG00000014936	1014.1	1.14508	0.246295	4.64922	3.33197e-06	7.47865e-05
Trim16	ENSRNOG00000003219	74.0172	-1.34243	0.288861	-4.64733	3.36253e-06	7.53794e-05
Tmem106b	ENSRNOG00000006206	94.9982	1.21691	0.261893	4.64657	3.37497e-06	7.55652e-05
Pabpc4	ENSRNOG00000015642	714.736	1.09312	0.23528	4.64603	3.3838e-06	7.56699e-05
Jdp2	ENSRNOG00000008224	88.1925	1.56374	0.336737	4.64382	3.42029e-06	7.63921e-05
Lancl1	ENSRNOG00000013557	105.712	1.2373	0.266514	4.64251	3.442e-06	7.67827e-05
Ccdc9b	ENSRNOG00000028910	236.824	1.06889	0.230268	4.64193	3.45178e-06	7.69067e-05
Glb1l	ENSRNOG00000019243	170.316	-0.889346	0.19195	-4.63322	3.60025e-06	8.01165e-05
Alg11	ENSRNOG00000012841	162.349	1.18741	0.25697	4.62079	3.82284e-06	8.4966e-05
Ubd	ENSRNOG00000000768	10.2849	4.55927	0.987045	4.61911	3.8538e-06	8.55497e-05
Maco1	ENSRNOG00000056156	267.384	-1.07542	0.232925	-4.61701	3.89314e-06	8.63178e-05
Pcnp	ENSRNOG00000028411	769.422	1.21991	0.264278	4.61601	3.91191e-06	8.66283e-05
RT1-M3-1	ENSRNOG00000000763	88.8692	1.23223	0.267071	4.61385	3.9527e-06	8.74193e-05
S100pbp	ENSRNOG00000007099	180.93	1.0434	0.226157	4.61362	3.95723e-06	8.74193e-05
Zbtb8os	ENSRNOG00000008226	200.721	0.96221	0.208709	4.6103	4.02088e-06	8.87176e-05
Tulp4	ENSRNOG00000018012	425.606	1.676	0.364091	4.60324	4.15961e-06	9.16674e-05
Pnisr	ENSRNOG00000008782	415.793	1.43091	0.310906	4.60238	4.17693e-06	9.19378e-05
Ncs1	ENSRNOG00000008761	257.425	-1.2279	0.26684	-4.60163	4.19206e-06	9.21596e-05
Spdl1	ENSRNOG00000007292	148.83	1.53229	0.333139	4.59954	4.2342e-06	9.29737e-05
Dmtf1	ENSRNOG00000005908	408.903	-1.03054	0.224067	-4.59926	4.23993e-06	9.29873e-05
Mmp13	ENSRNOG00000008478	128.412	-1.45127	0.315705	-4.59692	4.2878e-06	9.39241e-05
Aven	ENSRNOG00000006419	110.822	1.16089	0.252608	4.59562	4.31467e-06	9.4399e-05
Rab7a	ENSRNOG00000012247	1478.68	-0.534445	0.116363	-4.59293	4.37073e-06	9.55107e-05
Antxr1	ENSRNOG00000008678	415.236	1.00648	0.219167	4.59228	4.38439e-06	9.56944e-05
Nat1	ENSRNOG00000014055	123.378	1.16333	0.25334	4.59199	4.39044e-06	9.57115e-05
Actg1	ENSRNOG00000036701	1214.47	-1.18854	0.25913	-4.58666	4.5039e-06	9.80676e-05
Wrn	ENSRNOG00000015440	164.728	1.09998	0.239872	4.58569	4.52487e-06	9.84065e-05
Bcl6b	ENSRNOG00000059956	11.5727	6.97462	1.52423	4.57583	4.74343e-06	0.000103037
Smad3	ENSRNOG00000008620	237.978	-1.08729	0.237706	-4.5741	4.78266e-06	0.000103765
Cdca2	ENSRNOG00000025302	471.079	0.846847	0.185156	4.5737	4.79193e-06	0.000103842
Gopc	ENSRNOG00000000408	212.871	1.60219	0.350384	4.57266	4.81567e-06	0.000104233
Zdhhc5	ENSRNOG00000006832	327.612	1.54514	0.337962	4.57193	4.83261e-06	0.000104475
Aplp2	ENSRNOG00000047179	2326.94	-0.663553	0.145195	-4.57007	4.87556e-06	0.000105279
Mapkapk2	ENSRNOG00000004726	915.752	-0.770841	0.168828	-4.56583	4.97516e-06	0.000107302
Glt8d1	ENSRNOG00000018179	88.0509	1.40571	0.307934	4.56497	4.99568e-06	0.000107617
Gsdmd	ENSRNOG00000007728	593.22	0.95367	0.208945	4.56422	5.01365e-06	0.000107876
Dtd2	ENSRNOG00000006727	66.2509	1.45399	0.318722	4.56196	5.06794e-06	0.000108916
Gadd45a	ENSRNOG00000005615	238.351	-0.824575	0.180796	-4.5608	5.0959e-06	0.000109388
Tex9	ENSRNOG00000059702	58.6894	1.98246	0.434771	4.55979	5.12052e-06	0.000109787
Rara	ENSRNOG00000009972	383.72	-1.14877	0.252061	-4.55749	5.17694e-06	0.000110736
Rbpms2	ENSRNOG00000015896	61.8076	-1.35765	0.297895	-4.55749	5.17698e-06	0.000110736
Hnrnpu	ENSRNOG00000033790	4134.85	1.09809	0.241224	4.55216	5.30971e-06	0.000113442
Rab32	ENSRNOG00000014258	1287.48	-0.648435	0.142484	-4.55093	5.34091e-06	0.000113975
Tob1	ENSRNOG00000002828	330.885	-0.706827	0.155423	-4.54776	5.42211e-06	0.000115572
Mageh1	ENSRNOG00000003178	79.8944	1.45022	0.318909	4.54745	5.43008e-06	0.000115607
Ptx3	ENSRNOG00000012280	9628.81	-0.892331	0.196318	-4.54533	5.48497e-06	0.000116639
Naga	ENSRNOG00000008064	120.455	1.27814	0.281299	4.5437	5.52747e-06	0.000117405
Entpd6	ENSRNOG00000007427	75.8701	1.54216	0.339436	4.54332	5.53752e-06	0.000117445
Chd8	ENSRNOG00000025011	1166.16	0.902832	0.198724	4.54314	5.54221e-06	0.000117445
Pus3	ENSRNOG00000012994	185.832	-0.990698	0.218105	-4.54229	5.56469e-06	0.000117784
Zbp1	ENSRNOG00000006314	12.7725	3.7647	0.829186	4.54023	5.61924e-06	0.000118778
Poglut3	ENSRNOG00000007177	1708.57	1.17267	0.258297	4.54	5.62555e-06	0.000118778
Nhlrc2	ENSRNOG00000016948	142.068	1.4752	0.32495	4.53978	5.63126e-06	0.000118778
Thrap3	ENSRNOG00000009977	1014.61	0.97149	0.214065	4.53829	5.67132e-06	0.000119429
Dync1h1	ENSRNOG00000006178	2346.41	1.45396	0.320387	4.53814	5.67524e-06	0.000119429
Tfg	ENSRNOG00000001633	768.648	-0.636016	0.140278	-4.53397	5.78844e-06	0.000121671
Ccdc136	ENSRNOG00000007100	172.142	1.25238	0.276345	4.53193	5.84467e-06	0.000122711
Otud4	ENSRNOG00000018477	867.177	-0.770423	0.170173	-4.52731	5.97405e-06	0.000125283
Hexb	ENSRNOG00000025274	205.26	-0.926528	0.20475	-4.52518	6.03442e-06	0.000126403
Sltm	ENSRNOG00000054446	808.153	1.5759	0.348546	4.52135	6.14478e-06	0.000128512
Nat9	ENSRNOG00000003264	83.6557	1.77667	0.392964	4.52119	6.14919e-06	0.000128512
Egr4	ENSRNOG00000015719	6.72272	-6.88606	1.52375	-4.51914	6.20904e-06	0.000129614
Scaper	ENSRNOG00000006864	113.932	1.8756	0.415097	4.51846	6.2291e-06	0.000129744
Ndufs4	ENSRNOG00000011383	124.733	-1.02039	0.225828	-4.51845	6.22952e-06	0.000129744
Col16a1	ENSRNOG00000031475	174.099	1.04197	0.23065	4.51756	6.25568e-06	0.00013014
Casp3	ENSRNOG00000010475	348.097	1.04177	0.230688	4.5159	6.30479e-06	0.000131011
Sp3	ENSRNOG00000060479	536.045	-0.725499	0.160683	-4.5151	6.32873e-06	0.000131359
Flrt3	ENSRNOG00000004874	144.759	-1.32714	0.293974	-4.5145	6.34669e-06	0.000131582
Gcfc2	ENSRNOG00000006888	152.641	1.09556	0.24274	4.51329	6.38294e-06	0.000132183
Bahd1	ENSRNOG00000010428	319.234	-1.17931	0.261328	-4.51274	6.3994e-06	0.000132373
Nub1	ENSRNOG00000009282	178.306	1.11406	0.246883	4.5125	6.40677e-06	0.000132375
AC128848.1	ENSRNOG00000025764	29.524	-2.25313	0.499565	-4.51017	6.47758e-06	0.000133686
RGD1560065	ENSRNOG00000014857	32.9244	2.2344	0.495829	4.50639	6.59398e-06	0.000135935
Ndufa3	ENSRNOG00000060293	87.6505	-1.33466	0.296227	-4.50552	6.62092e-06	0.000136336
Afdn	ENSRNOG00000023753	1342.35	1.17345	0.260494	4.50469	6.64686e-06	0.000136715
Ctsb	ENSRNOG00000010331	3221.38	-0.729944	0.162052	-4.50438	6.65668e-06	0.000136763
Trim5	ENSRNOG00000017191	402.311	0.999314	0.221973	4.50196	6.73286e-06	0.000138172
Clic1	ENSRNOG00000029682	1309.86	0.70817	0.157362	4.50025	6.78732e-06	0.000139132
Misp	ENSRNOG00000010423	14.188	3.74783	0.833461	4.49671	6.90142e-06	0.000141312
Rnf2	ENSRNOG00000002454	442.581	-0.916724	0.203881	-4.49638	6.91216e-06	0.000141373
Rbbp7	ENSRNOG00000005157	2581.64	-0.506308	0.112642	-4.49484	6.96219e-06	0.000142237
Map4k4	ENSRNOG00000014013	1429.88	1.11077	0.247151	4.4943	6.97999e-06	0.000142373
Numb	ENSRNOG00000009653	215.721	-0.950736	0.211568	-4.49377	6.99736e-06	0.000142373
Qrich1	ENSRNOG00000025071	750.078	-0.755028	0.168017	-4.49375	6.99793e-06	0.000142373
Vdac2	ENSRNOG00000013505	1628.68	-0.673741	0.149931	-4.49368	7.00018e-06	0.000142373
Mex3d	ENSRNOG00000030830	430.764	-1.00572	0.223888	-4.49209	7.05285e-06	0.000143285
Sp6	ENSRNOG00000023551	89.3282	1.72471	0.384016	4.49124	7.08097e-06	0.000143696
Basp1	ENSRNOG00000046313	2363	-0.551216	0.122759	-4.49023	7.11458e-06	0.000144091
Uqcrb	ENSRNOG00000024967	811.735	-1.20918	0.269294	-4.49018	7.11628e-06	0.000144091
Ifitm3	ENSRNOG00000015078	1123.47	-0.936213	0.208622	-4.48761	7.20266e-06	0.000145678
Fkbp1a	ENSRNOG00000008822	2025.53	-0.546099	0.12173	-4.48615	7.2522e-06	0.000146517
Polr2a	ENSRNOG00000028834	1763.37	0.995712	0.222036	4.48447	7.30961e-06	0.000147513
Rsbn1	ENSRNOG00000019671	191.572	-1.15597	0.258037	-4.47988	7.46856e-06	0.00015044
Tob2	ENSRNOG00000050500	426.787	-0.7973	0.177977	-4.4798	7.47119e-06	0.00015044
Syde2	ENSRNOG00000026186	434.736	0.913844	0.204182	4.47564	7.6184e-06	0.000153235
Atic	ENSRNOG00000015511	814.096	-0.717565	0.160402	-4.47353	7.69384e-06	0.000154582
Kitlg	ENSRNOG00000005386	210.316	-1.52218	0.340373	-4.4721	7.74555e-06	0.000155449
Acaca	ENSRNOG00000034013	607.212	0.819514	0.183325	4.47028	7.81185e-06	0.000156607
Uvssa	ENSRNOG00000005122	25.2889	2.51455	0.562895	4.46717	7.92602e-06	0.000158721
Srsf9	ENSRNOG00000001163	60.8689	1.36667	0.306084	4.46501	8.00654e-06	0.000160157
Map4k5	ENSRNOG00000004923	468.86	-1.33871	0.299889	-4.46403	8.0434e-06	0.000160503
Phf10	ENSRNOG00000061312	193.209	1.31515	0.294642	4.46355	8.06135e-06	0.000160503
Tmem30a	ENSRNOG00000010895	473.169	-0.827851	0.185472	-4.46349	8.06347e-06	0.000160503
Cap1	ENSRNOG00000013492	1370.82	0.663248	0.148595	4.46345	8.06509e-06	0.000160503
Hspb8	ENSRNOG00000022392	771.363	-1.03668	0.232264	-4.46337	8.06793e-06	0.000160503
Cenpf	ENSRNOG00000003388	1339.03	1.28533	0.288219	4.45955	8.21337e-06	0.000163218
Actr2	ENSRNOG00000004959	371.473	0.910466	0.204362	4.45516	8.38323e-06	0.000166412
Rpap3	ENSRNOG00000053405	185.362	1.43116	0.321406	4.45282	8.47498e-06	0.00016805
Ercc8	ENSRNOG00000009968	72.3533	1.32697	0.298112	4.45123	8.53796e-06	0.000169115
Birc2	ENSRNOG00000010602	75.9214	1.72368	0.387298	4.45053	8.56592e-06	0.000169484
Bod1l1	ENSRNOG00000050437	648.806	1.53892	0.345858	4.44958	8.60382e-06	0.000170049
Impdh2	ENSRNOG00000031965	2424.98	-0.537553	0.120855	-4.44791	8.67116e-06	0.000171194
Arhgap24	ENSRNOG00000056944	58.96	1.46543	0.329733	4.4443	8.81796e-06	0.000173904
Irs1	ENSRNOG00000014597	970.189	-0.653469	0.14709	-4.44266	8.88552e-06	0.000175047
Acin1	ENSRNOG00000013533	1234.38	1.05092	0.236744	4.43904	9.03615e-06	0.000177822
AABR07044420.2	ENSRNOG00000062039	183.761	1.09426	0.246529	4.43868	9.05121e-06	0.00017787
AABR07025272.1	ENSRNOG00000056947	33.179	3.09375	0.697024	4.43852	9.05816e-06	0.00017787
Alkbh5	ENSRNOG00000028341	446.497	-0.635243	0.14317	-4.43698	9.12298e-06	0.00017895
Wdr60	ENSRNOG00000004520	66.7684	2.08832	0.470883	4.43489	9.21173e-06	0.000180496
Mtg2	ENSRNOG00000059919	134.397	1.4408	0.325173	4.43086	9.38595e-06	0.000183645
Ifit1bl	ENSRNOG00000036603	66.2216	1.83127	0.413334	4.43047	9.40263e-06	0.000183645
Tnfrsf26	ENSRNOG00000043486	177.241	-1.03163	0.23285	-4.43047	9.40268e-06	0.000183645
Stx8	ENSRNOG00000003849	53.5698	1.81784	0.410417	4.42926	9.45575e-06	0.000184483
Tcp11l2	ENSRNOG00000007587	14.0303	-3.75864	0.848995	-4.42717	9.54786e-06	0.000186081
Fam168b	ENSRNOG00000023467	764.902	-0.624121	0.141004	-4.42627	9.58769e-06	0.000186657
Rnf38	ENSRNOG00000013956	339.067	-0.773021	0.174692	-4.42505	9.64192e-06	0.000187513
Foxq1	ENSRNOG00000021752	92.2911	-1.59982	0.361651	-4.42367	9.70387e-06	0.000188516
Ecm1	ENSRNOG00000021166	174.051	-1.07306	0.242635	-4.42253	9.75531e-06	0.000189313
Ston1	ENSRNOG00000016688	446.569	-0.969253	0.219303	-4.41969	9.88428e-06	0.000191612
Clu	ENSRNOG00000016460	2558.65	-0.657015	0.148731	-4.41747	9.98642e-06	0.000193386
Ube2c	ENSRNOG00000015131	325.799	-1.10249	0.24959	-4.4172	9.9989e-06	0.000193422
Plcd1	ENSRNOG00000032238	321.317	-0.759254	0.171926	-4.41616	1.00468e-05	0.000194142
Mdm2	ENSRNOG00000006304	936.333	-0.863643	0.195778	-4.41133	1.02738e-05	0.000198318
LOC687780	ENSRNOG00000020982	279.135	1.70418	0.386416	4.41022	1.03267e-05	0.000199129
Sart1	ENSRNOG00000020475	720.73	1.06545	0.241654	4.40898	1.03858e-05	0.000200055
Rarg	ENSRNOG00000012499	227.82	-0.77623	0.17618	-4.40589	1.05348e-05	0.000202712
Trim27	ENSRNOG00000055917	236.167	-0.898963	0.204091	-4.40472	1.05922e-05	0.000203601
Atp6v1d	ENSRNOG00000009080	715.143	-0.559859	0.127115	-4.40436	1.06098e-05	0.000203724
Gtf2b	ENSRNOG00000011135	194.49	0.979708	0.222476	4.40366	1.06442e-05	0.000204168
Plcxd2	ENSRNOG00000042289	54.1585	-1.47815	0.33572	-4.40293	1.06797e-05	0.000204635
Tor1b	ENSRNOG00000006435	388.944	0.952452	0.216562	4.39807	1.0922e-05	0.000209057
Ncoa4	ENSRNOG00000019768	878.806	-0.695863	0.158255	-4.39711	1.09703e-05	0.000209761
Cstf2	ENSRNOG00000048025	690.832	-0.566244	0.128824	-4.3955	1.1052e-05	0.000211101
Ccm2	ENSRNOG00000060825	173.827	1.23684	0.281774	4.3895	1.13614e-05	0.000216784
Ccdc47	ENSRNOG00000009006	674.747	1.27331	0.290099	4.38921	1.13761e-05	0.000216837
Tmx1	ENSRNOG00000057934	217.915	1.26297	0.288299	4.38076	1.18268e-05	0.000225192
Ppil4	ENSRNOG00000015552	593.936	-1.07099	0.244492	-4.38048	1.18416e-05	0.000225237
Oasl	ENSRNOG00000001187	238.322	1.37638	0.31426	4.37974	1.18821e-05	0.000225773
Usp31	ENSRNOG00000025793	218.552	-1.20476	0.275277	-4.37655	1.20573e-05	0.000228862
Fxyd5	ENSRNOG00000021062	764.041	-0.794319	0.181523	-4.37585	1.20961e-05	0.00022936
Rpl13	ENSRNOG00000015335	1980.12	1.42217	0.325135	4.37409	1.21941e-05	0.000230977
AY172581.9	ENSRNOG00000030478	356096	-0.846922	0.193746	-4.3713	1.23509e-05	0.000233704
Synm	ENSRNOG00000014030	41.6189	2.48314	0.569088	4.36336	1.28078e-05	0.000242098
Ipo5	ENSRNOG00000010989	2841.19	-0.682517	0.156452	-4.36247	1.28605e-05	0.000242842
Stard7	ENSRNOG00000013479	500.908	-0.901122	0.20673	-4.35893	1.307e-05	0.000246358
Ubn1	ENSRNOG00000003019	744.059	-0.755633	0.173355	-4.35887	1.30738e-05	0.000246358
Nuf2	ENSRNOG00000002711	487.561	1.42172	0.32633	4.3567	1.32041e-05	0.000248556
Gadd45g	ENSRNOG00000013090	247.107	0.935515	0.214744	4.35641	1.32213e-05	0.000248623
Stx12	ENSRNOG00000011804	361.33	-0.62178	0.14282	-4.3536	1.33917e-05	0.000251568
Mtcl1	ENSRNOG00000025527	84.2223	1.28305	0.294826	4.3519	1.34965e-05	0.000253275
Gmip	ENSRNOG00000027257	333.541	-0.846824	0.194661	-4.35025	1.3598e-05	0.000254894
Tiparp	ENSRNOG00000011238	609.901	-0.704601	0.161976	-4.35005	1.36108e-05	0.000254894
Cspp1	ENSRNOG00000021718	329.357	1.34095	0.308303	4.34946	1.36474e-05	0.000255241
Marchf5	ENSRNOG00000017396	700.114	0.579662	0.133277	4.3493	1.36574e-05	0.000255241
Stk40	ENSRNOG00000025679	168.179	-1.38984	0.319609	-4.34858	1.37022e-05	0.000255817
Ccn4	ENSRNOG00000007078	385.316	-0.908614	0.209007	-4.34728	1.37835e-05	0.00025707
Igf2	ENSRNOG00000020369	24779.2	-0.733522	0.168747	-4.34688	1.38086e-05	0.000257276
Chd2	ENSRNOG00000012716	900.117	1.19036	0.273983	4.34464	1.39504e-05	0.000259652
Stard3	ENSRNOG00000042044	98.5654	1.4144	0.325632	4.34355	1.40202e-05	0.000260684
Cx3cl1	ENSRNOG00000016326	326.443	1.25716	0.289573	4.34144	1.4155e-05	0.000262921
Herc1	ENSRNOG00000051671	791.999	1.08068	0.249029	4.33958	1.42755e-05	0.00026489
Zbed4	ENSRNOG00000004588	209.232	-0.834679	0.192385	-4.33859	1.434e-05	0.000265816
Ugt1a6	ENSRNOG00000018740	1235.41	-0.599807	0.138324	-4.33626	1.44928e-05	0.000268374
Has1	ENSRNOG00000010994	99.864	-1.0875	0.250932	-4.33385	1.46527e-05	0.000271059
Eapp	ENSRNOG00000004509	117.216	1.08335	0.250209	4.32979	1.49255e-05	0.000275826
Rfc1	ENSRNOG00000002855	622.929	0.972637	0.224772	4.32723	1.50999e-05	0.000278767
Dusp10	ENSRNOG00000004003	77.4511	-1.30163	0.300995	-4.32442	1.52935e-05	0.000281949
Rpia	ENSRNOG00000005576	109.533	-1.05688	0.244407	-4.32428	1.53033e-05	0.000281949
Nfe2l2	ENSRNOG00000001548	955.96	-0.587922	0.135975	-4.32376	1.53391e-05	0.000282324
Golph3	ENSRNOG00000012186	593.349	-0.84894	0.196457	-4.32125	1.55147e-05	0.000285268
Septin8	ENSRNOG00000007462	498.944	0.699332	0.161889	4.31982	1.56155e-05	0.000286709
Eloa	ENSRNOG00000010902	824.041	-0.538514	0.124665	-4.31969	1.56247e-05	0.000286709
Nkapd1	ENSRNOG00000009958	200.649	1.61875	0.374804	4.31891	1.56799e-05	0.000287433
RGD1560455	ENSRNOG00000037838	112.611	-1.29891	0.300837	-4.31766	1.5769e-05	0.000288776
Prpf38b	ENSRNOG00000020438	176.442	1.46851	0.340143	4.31733	1.57926e-05	0.000288917
Smarcc1	ENSRNOG00000020804	1440.83	1.03013	0.238635	4.31677	1.58332e-05	0.00028937
Erh	ENSRNOG00000004883	438.136	0.854083	0.197894	4.31586	1.58982e-05	0.000290256
Inpp5e	ENSRNOG00000019039	247.076	-0.979525	0.226971	-4.31565	1.59136e-05	0.000290256
Cops6	ENSRNOG00000001346	621.353	-0.548371	0.12708	-4.31515	1.59495e-05	0.000290619
Slc38a6	ENSRNOG00000022622	25.9402	2.38166	0.55205	4.31421	1.60177e-05	0.00029156
Cacnb1	ENSRNOG00000004518	34.5439	-1.85376	0.429724	-4.31384	1.60442e-05	0.00029156
Ptpn14	ENSRNOG00000003407	285.542	1.25535	0.29101	4.31377	1.60492e-05	0.00029156
Spats2	ENSRNOG00000052307	291.258	1.02027	0.236668	4.31098	1.62536e-05	0.000294712
AABR07000398.1	ENSRNOG00000047746	179.055	-1.50777	0.349753	-4.31096	1.62551e-05	0.000294712
Nr2f2	ENSRNOG00000010308	144.001	-1.1632	0.270036	-4.30757	1.65058e-05	0.000298961
Magi3	ENSRNOG00000019885	404.698	1.13821	0.264277	4.30688	1.65576e-05	0.0002996
Dnaja1	ENSRNOG00000007029	2038.27	1.21811	0.282855	4.3065	1.65861e-05	0.000299818
Mpdz	ENSRNOG00000007894	220.465	1.14436	0.265766	4.3059	1.66306e-05	0.000300324
Secisbp2	ENSRNOG00000013773	145.133	0.955854	0.222023	4.3052	1.66831e-05	0.000300975
Tmf1	ENSRNOG00000056462	605.343	-0.890124	0.206766	-4.30498	1.66999e-05	0.000300979
Tdg	ENSRNOG00000027124	620.782	0.692416	0.160928	4.30263	1.68779e-05	0.000303886
Cln6	ENSRNOG00000007164	117.516	1.35237	0.314366	4.3019	1.6934e-05	0.000304595
Cry1	ENSRNOG00000006622	87.0333	-1.02327	0.237964	-4.3001	1.70719e-05	0.000306764
Ell2	ENSRNOG00000027089	312.674	1.08593	0.252547	4.29989	1.70883e-05	0.000306764
Anpep	ENSRNOG00000014610	272.118	-1.15515	0.268831	-4.29694	1.7317e-05	0.000310562
AABR07069454.1	ENSRNOG00000059163	13.9152	3.97292	0.924999	4.29505	1.74657e-05	0.000312921
Slx4	ENSRNOG00000024445	324.321	1.39572	0.325021	4.29424	1.75292e-05	0.000313751
Klf4	ENSRNOG00000016299	691.129	-0.710307	0.165486	-4.29225	1.76869e-05	0.000316263
Atf2	ENSRNOG00000001597	481.159	-0.719613	0.167768	-4.28933	1.79211e-05	0.000320136
AABR07025140.1	ENSRNOG00000059097	146.491	3.03143	0.707004	4.28771	1.80523e-05	0.000322163
Kansl3	ENSRNOG00000015417	214.004	1.02937	0.240225	4.28502	1.82725e-05	0.000325773
Fjx1	ENSRNOG00000005347	225.731	-0.981902	0.229287	-4.28242	1.84874e-05	0.000329283
Mr1	ENSRNOG00000003522	22.5149	2.58621	0.60414	4.28081	1.86213e-05	0.000331343
Tmed5	ENSRNOG00000000073	215.886	-0.808188	0.188829	-4.28001	1.86886e-05	0.000332215
Fhl2	ENSRNOG00000016866	180.323	-1.08981	0.254642	-4.27976	1.87094e-05	0.000332261
Ggct	ENSRNOG00000034084	158.61	1.39894	0.327091	4.27691	1.89501e-05	0.000336208
Brd9	ENSRNOG00000015676	232.339	1.08939	0.254736	4.27654	1.8982e-05	0.000336445
AABR07035796.1	ENSRNOG00000057927	77.5243	1.77449	0.415019	4.27569	1.90547e-05	0.000337406
Mmp10	ENSRNOG00000032832	61.7117	-1.55601	0.363982	-4.27496	1.91175e-05	0.000338189
Rfesd	ENSRNOG00000012810	24.9913	2.84627	0.665875	4.27448	1.9158e-05	0.000338576
Btg1	ENSRNOG00000004284	546.729	-0.883056	0.206601	-4.27422	1.9181e-05	0.000338653
Dars2	ENSRNOG00000002813	122.106	1.20784	0.282793	4.27112	1.9449e-05	0.000343053
Baiap2l1	ENSRNOG00000001007	208.648	-1.06638	0.249719	-4.27032	1.95194e-05	0.00034396
Krt16	ENSRNOG00000014441	7.46235	6.41418	1.50423	4.26409	2.00723e-05	0.000353052
Txndc9	ENSRNOG00000018593	326.605	0.851614	0.199719	4.26406	2.00741e-05	0.000353052
Osbpl1a	ENSRNOG00000054058	106.467	1.39568	0.327396	4.26297	2.01728e-05	0.000354445
Serpinb10	ENSRNOG00000002417	66.5982	-1.61534	0.378987	-4.26227	2.02364e-05	0.000355219
Ifi44l	ENSRNOG00000049994	138.605	1.19392	0.280129	4.26205	2.02558e-05	0.000355219
Dot1l	ENSRNOG00000032546	521.05	-1.20525	0.282988	-4.25903	2.05317e-05	0.00035971
AABR07043748.1	ENSRNOG00000046621	33.9212	2.04153	0.479624	4.25652	2.07637e-05	0.000363425
Dennd1b	ENSRNOG00000011063	129.989	1.12732	0.264891	4.2558	2.08304e-05	0.000364242
E2f8	ENSRNOG00000022537	119.469	1.48915	0.349975	4.25501	2.09041e-05	0.000365179
Hnrnpa1	ENSRNOG00000036839	2830.32	-0.619113	0.145523	-4.2544	2.09611e-05	0.000365825
Adar	ENSRNOG00000020744	654.809	0.979117	0.230249	4.25242	2.11469e-05	0.000368713
Klhl24	ENSRNOG00000033372	63.1955	-1.5765	0.370843	-4.25112	2.12707e-05	0.000370518
Zfp358	ENSRNOG00000000974	138.952	-1.05724	0.248711	-4.25088	2.12933e-05	0.000370556
Gcn1	ENSRNOG00000021871	1446.12	1.0721	0.252263	4.24995	2.13821e-05	0.000371747
Jrk	ENSRNOG00000027238	46.9206	1.91666	0.451118	4.24868	2.15034e-05	0.000373499
RGD1562310	ENSRNOG00000001123	92.1256	1.40611	0.331068	4.24719	2.16472e-05	0.000375639
Fchsd1	ENSRNOG00000039415	383.209	-0.917952	0.216253	-4.2448	2.18786e-05	0.000379292
Cdc25c	ENSRNOG00000024008	143.751	1.06011	0.249773	4.24431	2.19262e-05	0.000379756
Rybp	ENSRNOG00000005353	343.932	-0.909755	0.214541	-4.24046	2.23057e-05	0.000385927
Chmp4bl1	ENSRNOG00000034071	60.3647	1.51322	0.356868	4.24027	2.23249e-05	0.000385927
Smad4	ENSRNOG00000051965	287.477	-0.834177	0.197033	-4.2337	2.29879e-05	0.000397011
Sgpp1	ENSRNOG00000005175	441.322	-0.764946	0.180693	-4.23341	2.30172e-05	0.00039714
Nabp1	ENSRNOG00000015416	112.526	-1.23865	0.292647	-4.23257	2.31038e-05	0.000398256
Cyfip1	ENSRNOG00000011945	1327.26	-0.571829	0.135114	-4.2322	2.31414e-05	0.000398527
Cbll1	ENSRNOG00000007253	270.085	-1.05469	0.249468	-4.22774	2.36052e-05	0.000406095
5_8S_rRNA	ENSRNOG00000056513	18.3475	5.94248	1.40566	4.22755	2.36255e-05	0.000406095
Wsb2	ENSRNOG00000001135	252.609	1.10705	0.26189	4.22717	2.36648e-05	0.000406387
Ptbp1	ENSRNOG00000010448	2970.31	-0.865927	0.204936	-4.22535	2.38566e-05	0.000409295
Slc25a1	ENSRNOG00000038001	237.839	1.19302	0.282436	4.22406	2.39942e-05	0.000411268
Hrh3	ENSRNOG00000061153	7.52831	6.25317	1.48064	4.2233	2.40746e-05	0.000412258
Wdr73	ENSRNOG00000010664	45.609	1.51591	0.359072	4.22174	2.42427e-05	0.000414674
Rab30	ENSRNOG00000010224	139.019	-1.07385	0.254374	-4.22156	2.42613e-05	0.000414674
Agl	ENSRNOG00000016214	290.46	1.54619	0.366285	4.22128	2.42917e-05	0.000414804
RGD1305014	ENSRNOG00000020597	51.2947	-1.6274	0.385641	-4.22	2.44302e-05	0.000416778
Tmem110	ENSRNOG00000017051	78.6238	1.32538	0.314292	4.21703	2.47544e-05	0.000421915
Atl2	ENSRNOG00000006523	186.081	-0.993861	0.235706	-4.21653	2.48095e-05	0.000422457
Tomm34	ENSRNOG00000029799	340.104	-0.779271	0.184903	-4.21448	2.50356e-05	0.00042591
Vapa	ENSRNOG00000014765	762.316	-0.748381	0.177646	-4.21276	2.52266e-05	0.000428758
Gnas	ENSRNOG00000047374	2001.52	-0.609333	0.144703	-4.21092	2.5433e-05	0.000431862
Il6r	ENSRNOG00000020811	104.466	-0.982774	0.233517	-4.20857	2.56993e-05	0.000435977
Acat2	ENSRNOG00000019189	280.595	1.27574	0.303512	4.20326	2.63095e-05	0.000445913
Zfand1	ENSRNOG00000010342	33.5201	2.1813	0.519022	4.2027	2.63748e-05	0.000446604
Sim1	ENSRNOG00000037600	8.63488	6.18627	1.47237	4.20158	2.65063e-05	0.000448414
Ankrd11	ENSRNOG00000027906	723.293	1.04063	0.247932	4.19721	2.7022e-05	0.000456714
Kif16b	ENSRNOG00000004951	212.924	0.999669	0.238313	4.19478	2.73142e-05	0.000461225
Itgb1	ENSRNOG00000010966	5546.98	-0.840255	0.200419	-4.19249	2.75915e-05	0.000465475
Ap2b1	ENSRNOG00000061543	309.07	-0.858943	0.205019	-4.18958	2.79471e-05	0.000471038
Dnajc21	ENSRNOG00000017876	182.281	1.27214	0.303718	4.18857	2.80723e-05	0.000472711
Frs2	ENSRNOG00000005642	354.512	1.22139	0.291628	4.18818	2.81202e-05	0.00047308
Pdp2	ENSRNOG00000012343	287.34	-0.644832	0.153985	-4.18764	2.81875e-05	0.000473689
Ssr1	ENSRNOG00000014165	464.998	1.33524	0.318865	4.18747	2.82085e-05	0.000473689
Atp2b4	ENSRNOG00000003031	339.739	1.58334	0.378153	4.18703	2.82634e-05	0.000474134
Ric3	ENSRNOG00000014691	7.44916	6.14416	1.4675	4.18684	2.82871e-05	0.000474134
Inpp1	ENSRNOG00000012375	161.814	1.31594	0.314477	4.18453	2.85758e-05	0.000478532
Gadd45b	ENSRNOG00000019822	147.54	1.29081	0.30853	4.18372	2.86774e-05	0.000479793
Abca14	ENSRNOG00000043296	11.418	6.49684	1.55433	4.17984	2.91713e-05	0.000487608
Wipi2	ENSRNOG00000001114	307.026	-0.791806	0.189688	-4.17425	2.98964e-05	0.000499269
Aff4	ENSRNOG00000006965	1740.51	-1.01936	0.244374	-4.1713	3.02868e-05	0.000505326
Bin3	ENSRNOG00000018023	85.2257	1.01489	0.243552	4.16703	3.08591e-05	0.000514261
Rpf2	ENSRNOG00000000587	450.764	1.24562	0.298934	4.16689	3.08788e-05	0.000514261
Hs3st5	ENSRNOG00000000605	224.69	-0.924363	0.222042	-4.16301	3.14083e-05	0.000522601
Vps33a	ENSRNOG00000056889	75.1167	1.17971	0.283562	4.16032	3.178e-05	0.000528302
Med9	ENSRNOG00000053961	97.9266	1.27184	0.305963	4.15685	3.22663e-05	0.000535805
Usp16	ENSRNOG00000001598	386.842	-1.28782	0.309819	-4.15668	3.22902e-05	0.000535805
Pkmyt1	ENSRNOG00000003657	130.765	-1.12145	0.26983	-4.15615	3.23656e-05	0.000536567
Sh2d4a	ENSRNOG00000013541	88.9573	1.61293	0.388117	4.15578	3.24187e-05	0.000536958
RGD1561149	ENSRNOG00000008113	515.617	-1.08163	0.26034	-4.1547	3.25714e-05	0.000538997
Fat2	ENSRNOG00000012575	25.6984	2.61016	0.628665	4.15191	3.29713e-05	0.000545119
AABR07029661.1	ENSRNOG00000027259	13.4121	2.78843	0.671755	4.15097	3.31072e-05	0.000546869
Rpp14	ENSRNOG00000039829	116.628	1.01092	0.243551	4.15075	3.31382e-05	0.000546886
Ftsj3	ENSRNOG00000009857	877.271	0.697173	0.167994	4.14998	3.3251e-05	0.000548249
RGD1305184	ENSRNOG00000038957	17.5382	4.01046	0.966609	4.149	3.33929e-05	0.000550091
Asb7	ENSRNOG00000013795	71.5086	1.62911	0.392879	4.14659	3.37457e-05	0.000555401
Uba1	ENSRNOG00000019164	3428.86	-0.654858	0.157935	-4.14638	3.37774e-05	0.00055542
Slc35e1	ENSRNOG00000012287	421.782	-0.658232	0.158957	-4.14095	3.45865e-05	0.000568211
Rnf144a	ENSRNOG00000007370	29.8286	3.17131	0.76595	4.14037	3.46753e-05	0.000569157
Tbpl1	ENSRNOG00000011114	115.829	-1.0001	0.241569	-4.14	3.473e-05	0.000569541
Ppp1r14c	ENSRNOG00000016368	388.596	0.76993	0.186188	4.13523	3.54605e-05	0.000580205
Nkain4	ENSRNOG00000031834	39.8479	2.04705	0.495035	4.13517	3.54697e-05	0.000580205
Foxp1	ENSRNOG00000009184	678.848	-0.846027	0.204595	-4.13513	3.54759e-05	0.000580205
Cd3eap	ENSRNOG00000016825	402.425	-0.745454	0.180308	-4.13434	3.55978e-05	0.000581676
Rmc1	ENSRNOG00000012597	441.949	-0.640003	0.154975	-4.12973	3.63197e-05	0.000592939
AABR07002262.2	ENSRNOG00000061569	10.6595	6.61318	1.60146	4.12947	3.63599e-05	0.000593063
Ttc12	ENSRNOG00000008595	77.2331	1.27488	0.308924	4.12683	3.67792e-05	0.000599365
Tmem69	ENSRNOG00000029152	178.235	0.843549	0.204433	4.12629	3.68668e-05	0.000600255
Ehd3	ENSRNOG00000007744	554.819	-0.632164	0.153229	-4.12561	3.6976e-05	0.000601496
Siah2	ENSRNOG00000013703	102.725	-1.45566	0.352983	-4.12388	3.72535e-05	0.00060547
5S_rRNA	ENSRNOG00000055067	663.841	2.65455	0.644011	4.12191	3.75747e-05	0.000610145
B4galnt1	ENSRNOG00000004839	17.448	3.38248	0.820861	4.12065	3.7781e-05	0.000612948
Rbm25l1	ENSRNOG00000002871	325.241	1.34642	0.326913	4.11857	3.81236e-05	0.000617956
Fbxw2	ENSRNOG00000018687	469.423	0.769863	0.186968	4.11763	3.82795e-05	0.00061993
Ncam1	ENSRNOG00000031890	658.452	0.896718	0.217819	4.1168	3.84162e-05	0.000621591
Mef2d	ENSRNOG00000031778	268.61	-1.27589	0.310062	-4.11494	3.8728e-05	0.000626079
Pea15	ENSRNOG00000046996	1570.79	-0.63039	0.153315	-4.11173	3.92706e-05	0.000634288
Prpf40b	ENSRNOG00000052539	125.474	0.913211	0.22215	4.1108	3.94298e-05	0.000636296
Hist1h4m	ENSRNOG00000046636	1746.98	3.50633	0.85309	4.11016	3.95393e-05	0.000637007
Zbtb12	ENSRNOG00000000418	60.0628	1.7091	0.415829	4.1101	3.95483e-05	0.000637007
Tap1	ENSRNOG00000000457	320.782	1.04662	0.254658	4.10992	3.95789e-05	0.000637007
RGD735065	ENSRNOG00000000524	190.617	0.92955	0.226329	4.10707	4.00717e-05	0.000644368
Scyl2	ENSRNOG00000024955	255.103	1.27275	0.309975	4.10598	4.026e-05	0.000646825
Mitd1	ENSRNOG00000018467	311.26	1.04766	0.255497	4.10049	4.12285e-05	0.000661801
Wdr33	ENSRNOG00000011382	376.76	0.810478	0.197827	4.0969	4.18723e-05	0.000671543
Fam214b	ENSRNOG00000009323	40.9679	-2.14942	0.524902	-4.0949	4.22351e-05	0.000676766
Pcdhgc3	ENSRNOG00000019799	270.158	0.985802	0.240836	4.09326	4.25351e-05	0.000680974
Eif4g3	ENSRNOG00000014368	798.493	0.920871	0.225026	4.09228	4.27155e-05	0.00068326
AC120949.4	ENSRNOG00000060539	14.6606	2.76125	0.675253	4.08922	4.32833e-05	0.000691735
Nrg1	ENSRNOG00000010392	192.057	-1.00486	0.245819	-4.08781	4.35472e-05	0.000695343
Magi1	ENSRNOG00000022060	141.441	0.934194	0.228573	4.08707	4.36865e-05	0.000696864
Rmdn3	ENSRNOG00000011690	75.2344	1.43058	0.350041	4.08689	4.37191e-05	0.000696864
Rn5s	ENSRNOG00000050259	1506.48	3.03434	0.743064	4.08355	4.43534e-05	0.000706357
Rabgef1	ENSRNOG00000000895	182.018	-0.841681	0.206139	-4.08308	4.44425e-05	0.000707157
Nfasc	ENSRNOG00000030515	15.3562	5.08671	1.24635	4.08128	4.47881e-05	0.000712032
Lrrc8b	ENSRNOG00000002129	53.1413	1.60377	0.393376	4.07694	4.56332e-05	0.000723922
Srsf2	ENSRNOG00000000248	1387.36	-0.682947	0.167529	-4.0766	4.56996e-05	0.000723922
Dap3	ENSRNOG00000020373	157.897	1.03334	0.253482	4.0766	4.56999e-05	0.000723922
Apaf1	ENSRNOG00000008022	429.349	1.06572	0.261432	4.07648	4.5722e-05	0.000723922
Evc	ENSRNOG00000007564	125.94	1.0656	0.261405	4.07642	4.57348e-05	0.000723922
Fam3d	ENSRNOG00000007320	27.4799	3.90412	0.958525	4.07305	4.64019e-05	0.000733844
Potem	ENSRNOG00000059091	41.3691	2.645	0.649509	4.0723	4.6551e-05	0.000735563
Arhgap22	ENSRNOG00000024728	97.5525	-1.33453	0.327834	-4.07073	4.6865e-05	0.000739781
Ppp1r12b	ENSRNOG00000051440	426.178	0.969713	0.238226	4.07057	4.68992e-05	0.000739781
Ypel5	ENSRNOG00000026742	78.2989	-1.75121	0.430333	-4.06943	4.71282e-05	0.000742748
Pik3r1	ENSRNOG00000018903	185.569	1.48473	0.365034	4.06737	4.75469e-05	0.000748699
Dlx3	ENSRNOG00000004278	104.739	-1.22293	0.300854	-4.06485	4.80634e-05	0.000756178
H1f1	ENSRNOG00000017175	38.835	2.78153	0.684783	4.06192	4.86716e-05	0.000765086
Tmcc1	ENSRNOG00000011614	179.628	-0.89762	0.221087	-4.06003	4.90658e-05	0.000770396
Apc	ENSRNOG00000020423	1132.23	-0.919433	0.226467	-4.0599	4.90941e-05	0.000770396
Ostc	ENSRNOG00000023322	1200.96	0.812267	0.200201	4.05726	4.96516e-05	0.000778473
Ptprf	ENSRNOG00000019977	825.238	1.06891	0.263579	4.05538	5.00524e-05	0.000784083
Slc6a17	ENSRNOG00000050090	35.3582	1.7517	0.432268	4.05235	5.07062e-05	0.00079298
Ddx42	ENSRNOG00000009474	725.959	0.94082	0.232167	4.05234	5.07075e-05	0.00079298
Slc31a2	ENSRNOG00000013631	27.8121	1.80631	0.445971	4.05029	5.11545e-05	0.000799283
Slc38a10	ENSRNOG00000004604	485.746	0.913718	0.225653	4.04921	5.13911e-05	0.000801805
Ndfip2	ENSRNOG00000024022	316.842	-0.79341	0.195945	-4.04915	5.1404e-05	0.000801805
Lonp2	ENSRNOG00000015162	237.495	0.934336	0.230774	4.04871	5.15003e-05	0.000802619
Gtf2h4	ENSRNOG00000000831	48.8149	1.43634	0.354867	4.04756	5.17549e-05	0.000805897
Cltc	ENSRNOG00000004291	3017.68	-0.671638	0.165957	-4.04706	5.1864e-05	0.000806906
Nsmce1	ENSRNOG00000015218	353.558	1.00439	0.248249	4.04589	5.21242e-05	0.000810262
Ncoa5	ENSRNOG00000017824	268.614	0.988841	0.244439	4.04535	5.2246e-05	0.000811462
Icam1	ENSRNOG00000020679	2841.55	-0.779023	0.192589	-4.04501	5.23199e-05	0.000811918
Klhl21	ENSRNOG00000003334	73.2825	-1.52794	0.377883	-4.04341	5.26797e-05	0.000816079
Gfm1	ENSRNOG00000012873	335.963	0.667049	0.164974	4.04337	5.26891e-05	0.000816079
Siglec10	ENSRNOG00000037339	86.9897	-1.07872	0.266798	-4.04322	5.27225e-05	0.000816079
Oser1	ENSRNOG00000008297	385.054	-0.708721	0.175298	-4.04295	5.27821e-05	0.000816307
Brox	ENSRNOG00000052963	291.458	-0.857177	0.212079	-4.04177	5.30491e-05	0.000819619
Il6	ENSRNOG00000010278	392.416	-1.16289	0.287736	-4.04151	5.31089e-05	0.000819619
Eml5	ENSRNOG00000004207	109.745	1.32417	0.327652	4.04141	5.31314e-05	0.000819619
Btbd3	ENSRNOG00000008088	90.788	-0.987253	0.244302	-4.04112	5.31972e-05	0.00081994
Mvd	ENSRNOG00000013376	268.502	1.19144	0.294872	4.04053	5.33308e-05	0.000821304
Kif4a	ENSRNOG00000038035	379.498	0.87973	0.217958	4.03624	5.43144e-05	0.000835744
Pspc1	ENSRNOG00000020782	214.001	1.37338	0.340632	4.03187	5.53342e-05	0.000850694
Trappc3	ENSRNOG00000010550	103.441	1.34982	0.334802	4.03168	5.53794e-05	0.000850694
Urod	ENSRNOG00000018211	241.591	1.25544	0.311744	4.02716	5.6454e-05	0.000866469
Whamm	ENSRNOG00000028113	148.846	0.92351	0.229495	4.02409	5.71956e-05	0.000876531
Tmem108	ENSRNOG00000010911	406.75	-1.2941	0.321591	-4.02405	5.72059e-05	0.000876531
Kbtbd2	ENSRNOG00000013809	328.516	-1.22322	0.304103	-4.02239	5.76095e-05	0.000881972
Nr2c2	ENSRNOG00000010536	235.729	-0.823764	0.204836	-4.02158	5.78093e-05	0.000884204
Opa1	ENSRNOG00000001717	404.56	0.838272	0.208452	4.0214	5.78524e-05	0.000884204
Larp1	ENSRNOG00000031544	1951.03	-0.734269	0.182602	-4.02114	5.79176e-05	0.000884458
Rnps1	ENSRNOG00000008703	1647.06	0.489	0.121652	4.01966	5.82819e-05	0.000889241
Ehbp1l1	ENSRNOG00000056038	672.914	1.05957	0.26361	4.01947	5.83285e-05	0.000889241
Sptan1	ENSRNOG00000015396	4071.24	0.868823	0.21628	4.01711	5.89151e-05	0.000897432
Ube2z	ENSRNOG00000006868	431.589	-0.650926	0.162069	-4.01636	5.91052e-05	0.000899575
Pygm	ENSRNOG00000021090	15.4395	4.77708	1.19032	4.01327	5.98831e-05	0.000910653
Mob3a	ENSRNOG00000018971	48.9048	-1.4062	0.350474	-4.01228	6.01348e-05	0.000913717
Akap5	ENSRNOG00000006410	266.97	1.32693	0.331021	4.00859	6.10834e-05	0.000927357
Itpr2	ENSRNOG00000001804	147.407	1.19361	0.29785	4.00743	6.13825e-05	0.000931121
Ly6i	ENSRNOG00000007137	5.45974	5.92355	1.47834	4.0069	6.15219e-05	0.000932458
Cpeb4	ENSRNOG00000033169	199.329	-1.21199	0.302551	-4.0059	6.17825e-05	0.00093563
Dpy19l1	ENSRNOG00000026589	185.554	0.906086	0.226245	4.00489	6.20463e-05	0.000938843
Gpatch8	ENSRNOG00000021044	407.985	1.03774	0.259154	4.00436	6.21858e-05	0.000940056
Slc35e4	ENSRNOG00000004168	118.175	-1.47808	0.369133	-4.00419	6.22297e-05	0.000940056
Sfswap	ENSRNOG00000000931	393.158	1.01191	0.252851	4.00198	6.28144e-05	0.000947437
Dlg3	ENSRNOG00000002767	193.668	1.12259	0.28052	4.00181	6.28603e-05	0.000947437
Mad2l1	ENSRNOG00000005376	348.645	0.947691	0.236819	4.00175	6.28744e-05	0.000947437
Bcat1	ENSRNOG00000015514	529.04	-0.807451	0.201848	-4.0003	6.32626e-05	0.000952497
Zfp300	ENSRNOG00000046469	15.8531	5.45696	1.36465	3.9988	6.36633e-05	0.000957738
Arfgap3	ENSRNOG00000046472	161.869	1.00066	0.250264	3.9984	6.37724e-05	0.000958586
Papolg	ENSRNOG00000006261	162.395	1.15257	0.288284	3.99802	6.3874e-05	0.000958638
Ptbp3	ENSRNOG00000016334	623.261	-0.833047	0.208366	-3.998	6.38811e-05	0.000958638
Pdzd2	ENSRNOG00000013140	681.075	1.14852	0.287381	3.9965	6.42851e-05	0.000963906
Tfeb	ENSRNOG00000014666	109.151	-1.21449	0.30397	-3.99542	6.45807e-05	0.000967542
Pbx3	ENSRNOG00000022162	224.844	-1.01351	0.25372	-3.99463	6.47967e-05	0.000969979
Kprp	ENSRNOG00000028865	8.85673	-4.03207	1.00985	-3.99273	6.53172e-05	0.000976966
Sec23b	ENSRNOG00000008411	884.851	-0.61713	0.154773	-3.98732	6.68244e-05	0.000998691
Fancd2	ENSRNOG00000061085	422.852	1.1435	0.286882	3.98596	6.72069e-05	0.00100358
Ampd2	ENSRNOG00000019240	411.264	-0.62866	0.157895	-3.98152	6.84758e-05	0.00102169
Canx	ENSRNOG00000003343	5836.17	0.993327	0.249649	3.9789	6.92354e-05	0.00103218
Rprd2	ENSRNOG00000054294	499.568	-0.710635	0.178706	-3.97656	6.99194e-05	0.00104152
Ccn2	ENSRNOG00000015036	1833.55	-0.62422	0.157126	-3.97273	7.10549e-05	0.00105757
Pla1a	ENSRNOG00000057153	85.6825	1.15489	0.29081	3.97129	7.14855e-05	0.00106311
Wwc1	ENSRNOG00000008065	224.268	1.10517	0.278428	3.96933	7.20748e-05	0.001071
Parp9	ENSRNOG00000023463	687.833	0.881871	0.222221	3.96845	7.23427e-05	0.00107326
AC126572.1	ENSRNOG00000006958	54.3298	1.5941	0.401694	3.96844	7.23444e-05	0.00107326
Neu1	ENSRNOG00000032942	202.666	-0.80544	0.203016	-3.96737	7.26708e-05	0.00107722
Tlr5	ENSRNOG00000022067	104.797	1.31813	0.332354	3.96605	7.30747e-05	0.00108233
Fubp1	ENSRNOG00000043370	2564.26	-0.842621	0.212567	-3.96403	7.36948e-05	0.00109062
Espl1	ENSRNOG00000012835	235.774	1.00701	0.254069	3.96351	7.38543e-05	0.0010921
Taf8	ENSRNOG00000015249	190.39	0.951192	0.240005	3.96322	7.39465e-05	0.00109257
Kdelr1	ENSRNOG00000021082	405.093	-0.876413	0.221321	-3.95992	7.49751e-05	0.00110687
Ets1	ENSRNOG00000008941	822.38	-0.638711	0.161307	-3.95961	7.50734e-05	0.00110742
Nxn	ENSRNOG00000008178	95.6962	1.47437	0.372484	3.95821	7.55134e-05	0.00111301
Ube4b	ENSRNOG00000014986	494.509	0.970552	0.245212	3.95801	7.55783e-05	0.00111307
Sptlc2	ENSRNOG00000012210	303.756	-0.736885	0.186259	-3.95623	7.61415e-05	0.00112046
Tent4b	ENSRNOG00000024212	554.714	-0.812659	0.205495	-3.95465	7.66484e-05	0.001127
Parp12	ENSRNOG00000008196	390.485	0.998493	0.252509	3.95429	7.67636e-05	0.00112779
Il1a	ENSRNOG00000004575	115.671	-1.5069	0.381117	-3.95392	7.68819e-05	0.00112861
Ino80	ENSRNOG00000014483	369.708	0.756176	0.191321	3.95239	7.73749e-05	0.00113494
Tacc3	ENSRNOG00000017259	524.792	0.63046	0.159537	3.95182	7.75596e-05	0.00113673
Plppr2	ENSRNOG00000012164	72.2558	-1.40806	0.356352	-3.95131	7.77249e-05	0.00113824
Zc3h4	ENSRNOG00000015229	525.929	0.779957	0.197652	3.94611	7.9432e-05	0.0011623
Pam	ENSRNOG00000033280	1704.1	-0.641542	0.162622	-3.94499	7.98034e-05	0.0011668
Lap3	ENSRNOG00000003289	728.647	-0.541292	0.137315	-3.94196	8.08183e-05	0.00118069
Pdhx	ENSRNOG00000006947	319.743	0.6754	0.17135	3.94164	8.09252e-05	0.0011813
Tab3	ENSRNOG00000003643	128.583	-1.10372	0.280258	-3.93824	8.20819e-05	0.00119722
Slc4a8	ENSRNOG00000028879	25.8406	2.03672	0.517227	3.93777	8.22438e-05	0.00119798
Slc35f5	ENSRNOG00000003403	131.06	-0.943353	0.239569	-3.9377	8.22651e-05	0.00119798
Bmi1	ENSRNOG00000016585	67.3035	1.72483	0.438106	3.93702	8.25014e-05	0.00120046
Stk38l	ENSRNOG00000001828	849.918	-0.489751	0.124409	-3.93662	8.26366e-05	0.00120146
Zfp652	ENSRNOG00000017001	67.8868	1.4057	0.357102	3.93642	8.27076e-05	0.00120154
Nkap	ENSRNOG00000053813	85.0938	1.5924	0.40459	3.93582	8.29123e-05	0.00120355
Crebrf	ENSRNOG00000020769	84.8582	-1.18835	0.301967	-3.93537	8.30675e-05	0.00120484
Ubqln4	ENSRNOG00000019933	922.402	-0.897408	0.228098	-3.93432	8.34332e-05	0.00120918
Ccdc88c	ENSRNOG00000004482	246.528	1.17122	0.29774	3.93371	8.36439e-05	0.00121127
Tor1aip2	ENSRNOG00000024849	337.02	-0.979034	0.248912	-3.93325	8.3806e-05	0.00121266
Ppp1r15a	ENSRNOG00000020938	861.58	-0.750577	0.190986	-3.93002	8.49384e-05	0.00122807
Rnd3	ENSRNOG00000004624	743.997	0.994221	0.253057	3.92884	8.53566e-05	0.00123313
Ccdc14	ENSRNOG00000021469	103.914	1.02684	0.26138	3.92853	8.54682e-05	0.00123377
RGD1310352	ENSRNOG00000006148	1007.86	-0.483881	0.123181	-3.9282	8.55828e-05	0.00123432
Ldb1	ENSRNOG00000018468	503.548	-0.637044	0.162179	-3.92804	8.56424e-05	0.00123432
Cxcl2	ENSRNOG00000002792	74.1128	-1.30876	0.333319	-3.92644	8.62111e-05	0.00124154
Cabin1	ENSRNOG00000001237	313.677	1.14695	0.292176	3.92556	8.65295e-05	0.00124438
Praf2	ENSRNOG00000057147	80.7715	-1.10103	0.280481	-3.92551	8.65455e-05	0.00124438
Fbf1	ENSRNOG00000008577	303.887	0.963428	0.245552	3.92352	8.72638e-05	0.00125372
Gpd2	ENSRNOG00000033824	264.775	-0.720801	0.183753	-3.92266	8.75767e-05	0.00125722
Upf3a	ENSRNOG00000017397	245.686	1.21656	0.310161	3.92235	8.76889e-05	0.00125784
Edem1	ENSRNOG00000055365	433.995	-0.597795	0.152517	-3.91952	8.87262e-05	0.00127172
Fbxw10	ENSRNOG00000003287	6.45236	5.56792	1.42073	3.91906	8.88963e-05	0.00127315
Clcn5	ENSRNOG00000002862	253.064	-0.672739	0.171807	-3.91566	9.01573e-05	0.00128975
Atp6ap1	ENSRNOG00000054352	1512.94	-0.452916	0.115671	-3.91555	9.01968e-05	0.00128975
Klhl12	ENSRNOG00000004193	92.4456	1.33139	0.340099	3.91472	9.05075e-05	0.00129318
Itgal	ENSRNOG00000017980	9.7304	6.00176	1.53336	3.91413	9.07309e-05	0.00129535
Tpp2	ENSRNOG00000011194	561.408	-1.11873	0.285843	-3.9138	9.08538e-05	0.00129609
Raver1	ENSRNOG00000020710	808.078	-1.0361	0.264839	-3.91219	9.14622e-05	0.00130375
Tlr3	ENSRNOG00000021726	285.689	1.04158	0.266305	3.91125	9.18211e-05	0.00130784
Dennd2c	ENSRNOG00000018716	55.281	-1.45992	0.373346	-3.91038	9.21526e-05	0.00131154
Tecpr1	ENSRNOG00000001010	82.6597	1.53317	0.392234	3.90883	9.2745e-05	0.00131894
Osmr	ENSRNOG00000033192	1240.4	-0.602967	0.15427	-3.90853	9.28607e-05	0.00131955
AC095947.4	ENSRNOG00000051079	5.1147	5.58736	1.43111	3.90421	9.45355e-05	0.0013423
Nxf1	ENSRNOG00000019069	1286.1	-0.589298	0.150956	-3.90377	9.47049e-05	0.00134366
Ssr2	ENSRNOG00000019940	686.652	1.03933	0.266267	3.90335	9.48723e-05	0.00134498
Gli2	ENSRNOG00000007261	269.851	1.13112	0.289818	3.90286	9.5064e-05	0.00134665
Vps53	ENSRNOG00000006895	196.416	1.22842	0.314837	3.90177	9.54901e-05	0.00135164
Ppp2r2c	ENSRNOG00000058202	108.159	-0.842663	0.216026	-3.90075	9.58938e-05	0.0013563
Zc3h12c	ENSRNOG00000012470	147.528	-0.861519	0.220879	-3.90041	9.60287e-05	0.00135715
Minpp1	ENSRNOG00000011287	188.061	-0.709648	0.182018	-3.89878	9.66781e-05	0.00136527
Il18bp	ENSRNOG00000020150	38.5482	1.36486	0.350125	3.89819	9.69139e-05	0.0013665
Ccdc62	ENSRNOG00000038002	44.393	2.18772	0.561214	3.89819	9.69155e-05	0.0013665
Fkbp7	ENSRNOG00000011758	101.827	1.10778	0.284265	3.897	9.73897e-05	0.00137212
Ncoa7	ENSRNOG00000014004	186.66	0.940283	0.241371	3.89559	9.79599e-05	0.00137909
Ttbk1	ENSRNOG00000018416	61.7001	1.23276	0.316656	3.89306	9.89872e-05	0.00139169
Ppp1r12a	ENSRNOG00000004925	683.028	1.32977	0.341578	3.89301	9.90075e-05	0.00139169
Yaf2	ENSRNOG00000004773	283.847	-0.747191	0.192126	-3.88908	0.000100626	0.00141335
Gemin5	ENSRNOG00000002645	462.98	-0.60221	0.154883	-3.88815	0.000101011	0.00141703
Zswim6	ENSRNOG00000014528	84.2632	-1.76249	0.453306	-3.88807	0.000101044	0.00141703
Erich1	ENSRNOG00000042114	110.921	0.78202	0.201346	3.88397	0.000102766	0.00144007
Arl4a	ENSRNOG00000004282	89.6949	-1.07786	0.277571	-3.88319	0.000103096	0.0014434
S1pr2	ENSRNOG00000020653	486.941	-0.932177	0.240068	-3.88298	0.000103185	0.0014434
LOC681458	ENSRNOG00000013279	217.789	1.34717	0.346962	3.88275	0.00010328	0.0014434
Ptpn9	ENSRNOG00000017600	442.814	-0.64518	0.16617	-3.88266	0.000103321	0.0014434
Tec	ENSRNOG00000002278	50.0345	-1.18448	0.305095	-3.88233	0.000103458	0.00144421
Zbtb1	ENSRNOG00000058593	164.326	-0.907794	0.233854	-3.88188	0.00010365	0.00144567
Kif5b	ENSRNOG00000017466	640.592	1.0494	0.270343	3.88172	0.000103721	0.00144567
Pnma2	ENSRNOG00000009815	125.915	1.22784	0.316368	3.88104	0.000104012	0.00144801
Scart1	ENSRNOG00000018978	8.84734	5.79942	1.49433	3.88095	0.000104049	0.00144801
Ca5b	ENSRNOG00000029330	118.954	0.984821	0.254004	3.87718	0.000105673	0.00146949
Alyref	ENSRNOG00000036687	1302.35	-0.730487	0.188421	-3.87689	0.0001058	0.00147014
B3galt5	ENSRNOG00000030983	6.49551	6.1122	1.57672	3.87653	0.000105955	0.00147116
LOC361985	ENSRNOG00000017758	302.731	-0.649711	0.167618	-3.87613	0.00010613	0.00147146
Helq	ENSRNOG00000002181	29.5743	1.77657	0.458339	3.87611	0.000106138	0.00147146
Ifi27	ENSRNOG00000009263	466.784	1.3283	0.342718	3.87579	0.000106278	0.00147198
Ubap1	ENSRNOG00000012004	337.799	-0.712759	0.183907	-3.87566	0.000106337	0.00147198
Poglut1	ENSRNOG00000003014	379.072	-0.592731	0.152962	-3.87501	0.00010662	0.00147478
Lypd1	ENSRNOG00000003453	22.5846	2.56991	0.663327	3.87427	0.000106945	0.00147815
Lrch3	ENSRNOG00000001774	268.047	-1.03784	0.268063	-3.87161	0.000108118	0.00149323
Serinc3	ENSRNOG00000009552	785.292	-0.758737	0.19604	-3.87032	0.000108692	0.00150002
Tssc4	ENSRNOG00000032677	85.4531	1.46109	0.377555	3.86987	0.000108893	0.00150165
Afap1l2	ENSRNOG00000017164	242.043	0.913106	0.235968	3.86961	0.000109009	0.00150212
Mcpt4	ENSRNOG00000024785	8.03438	5.8712	1.51738	3.8693	0.000109147	0.00150288
Phf13	ENSRNOG00000009046	92.2159	-1.13476	0.293361	-3.86811	0.00010968	0.00150861
Prcp	ENSRNOG00000010630	605.997	-0.543432	0.140494	-3.86801	0.000109729	0.00150861
Micb	ENSRNOG00000057645	20.6364	2.04491	0.528716	3.86768	0.000109874	0.00150947
Trmt10c	ENSRNOG00000039567	234.402	1.18864	0.307346	3.86742	0.000109992	0.00150995
Fbxo30	ENSRNOG00000014852	289.867	-0.850512	0.219971	-3.86648	0.000110417	0.00151373
Wdr43	ENSRNOG00000026316	1411.66	-0.801007	0.207169	-3.86644	0.000110434	0.00151373
Gdi2	ENSRNOG00000018091	911.649	0.805045	0.208236	3.86602	0.000110625	0.00151514
Cdc42se1	ENSRNOG00000060538	451.178	0.889282	0.230035	3.86585	0.000110704	0.00151514
Dock7	ENSRNOG00000008298	550.623	0.826813	0.21402	3.86325	0.000111888	0.00153021
Tcirg1	ENSRNOG00000017220	548.248	0.936075	0.242354	3.86242	0.000112267	0.00153424
Ppme1	ENSRNOG00000017227	740.533	-0.704559	0.182496	-3.86068	0.000113073	0.00154301
Ptprk	ENSRNOG00000047605	504.115	-0.842635	0.218268	-3.86056	0.000113128	0.00154301
C3	ENSRNOG00000046834	835.288	0.706742	0.183071	3.86048	0.000113164	0.00154301
Akap2	ENSRNOG00000011504	1325.53	-0.757889	0.196332	-3.86024	0.000113276	0.00154339
Cacul1	ENSRNOG00000009954	1478.39	-0.864097	0.223862	-3.85995	0.000113411	0.00154407
Tex10	ENSRNOG00000008618	291.398	-1.10124	0.285352	-3.85923	0.000113744	0.00154745
Pde6d	ENSRNOG00000018610	50.1872	1.83538	0.475668	3.85853	0.000114069	0.00155049
Rhoa	ENSRNOG00000050519	3441.09	-0.405591	0.105119	-3.85839	0.000114138	0.00155049
Arhgef19	ENSRNOG00000047967	23.7437	2.15428	0.558394	3.85799	0.000114324	0.00155186
Aif1l	ENSRNOG00000009951	938.469	-0.657793	0.170512	-3.85776	0.000114433	0.00155217
AY172581.20	ENSRNOG00000032997	96.2371	3.58378	0.929395	3.85603	0.000115242	0.00156199
Chic2	ENSRNOG00000002267	72.7943	-1.08048	0.280367	-3.85381	0.000116292	0.00157504
Bfsp1	ENSRNOG00000005707	15.3046	2.94149	0.763326	3.85352	0.000116432	0.00157576
Cpt1a	ENSRNOG00000014254	427.736	-0.580082	0.150696	-3.84936	0.000118426	0.00160157
Cry2	ENSRNOG00000007478	210.345	-0.891466	0.231726	-3.84707	0.000119536	0.00161538
Cep164	ENSRNOG00000029826	273.466	1.00095	0.260197	3.84689	0.000119628	0.00161543
Vrk1	ENSRNOG00000005274	217.796	0.776246	0.201816	3.84631	0.00011991	0.00161803
Ndufb2	ENSRNOG00000026616	94.882	1.4625	0.380286	3.8458	0.000120162	0.00162023
Metap1	ENSRNOG00000012947	424.289	-0.569335	0.148164	-3.8426	0.000121739	0.00164027
Siah1	ENSRNOG00000015143	89.1682	-1.45107	0.377691	-3.84196	0.000122057	0.00164335
Ephx1	ENSRNOG00000003515	30.2061	2.45441	0.639275	3.83937	0.000123352	0.00165955
Upf1	ENSRNOG00000020134	719.756	1.03565	0.269829	3.83818	0.000123948	0.00166634
RGD1309540	ENSRNOG00000014798	89.0482	1.31247	0.342076	3.83678	0.000124658	0.00167465
Pkm	ENSRNOG00000011329	8421.57	-0.582839	0.151921	-3.83646	0.000124818	0.00167556
Ivns1abp	ENSRNOG00000002618	991.266	-0.764936	0.199637	-3.83163	0.000127295	0.00170672
Nnt	ENSRNOG00000026842	928.797	-0.616842	0.160989	-3.83157	0.000127326	0.00170672
Ybx1	ENSRNOG00000023786	1799.1	0.666466	0.174137	3.82724	0.000129588	0.00173575
Dgkd	ENSRNOG00000023238	160.962	1.10105	0.287881	3.82465	0.000130957	0.0017528
Cxcl11	ENSRNOG00000022298	40.5343	2.18279	0.570887	3.8235	0.000131571	0.00175973
Ngdn	ENSRNOG00000018069	358.516	0.632112	0.165355	3.82275	0.00013197	0.00176377
Gxylt1	ENSRNOG00000005234	327.796	1.10481	0.289037	3.8224	0.00013216	0.00176441
Luc7l2	ENSRNOG00000006001	993.092	1.1314	0.296	3.8223	0.000132212	0.00176441
AABR07054368.1	ENSRNOG00000029996	14.6273	2.38137	0.623211	3.82113	0.000132843	0.00177153
Stau1	ENSRNOG00000007781	612.073	-0.818089	0.214116	-3.82077	0.000133034	0.00177278
Esr2	ENSRNOG00000005343	7.12344	6.05255	1.58479	3.81915	0.000133915	0.00178321
Rnf40	ENSRNOG00000018840	288.525	0.899758	0.235621	3.81866	0.000134177	0.00178518
Cntnap1	ENSRNOG00000020277	34.9115	1.99955	0.523646	3.81851	0.000134259	0.00178518
Pcdh17	ENSRNOG00000008970	5.61907	5.40538	1.41589	3.81766	0.000134723	0.00179005
Agrn	ENSRNOG00000020205	487.672	1.03255	0.270484	3.81743	0.000134849	0.00179041
Slc7a2	ENSRNOG00000011016	115.887	0.948796	0.248563	3.81712	0.000135016	0.00179132
Pigt	ENSRNOG00000014690	1411.58	-0.845709	0.221667	-3.81522	0.00013606	0.00180386
B3gnt2	ENSRNOG00000009267	334.492	-1.02149	0.267764	-3.81489	0.000136242	0.00180496
Pdgfrb	ENSRNOG00000018461	64.4294	1.25013	0.327762	3.81412	0.000136667	0.00180927
Chka	ENSRNOG00000016791	165.506	-0.90658	0.237713	-3.81376	0.000136867	0.0018106
Saraf	ENSRNOG00000012329	227.019	-0.878743	0.230447	-3.81322	0.00013717	0.00181329
Brpf1	ENSRNOG00000008142	317.256	-0.693754	0.181989	-3.81206	0.000137814	0.00182049
Jsrp1	ENSRNOG00000032951	5.4756	5.84678	1.5347	3.80971	0.000139131	0.00183655
Tchp	ENSRNOG00000001191	134.495	0.982842	0.258054	3.80866	0.000139721	0.001843
Smurf2	ENSRNOG00000014623	927.811	-0.735615	0.193161	-3.80829	0.000139928	0.0018444
St6galnac6	ENSRNOG00000046984	110.066	1.14119	0.299697	3.80782	0.000140199	0.00184663
Lima1	ENSRNOG00000059801	919.569	0.8562	0.224884	3.8073	0.000140492	0.00184886
Mob1a	ENSRNOG00000059474	924.034	-0.96701	0.253998	-3.80716	0.000140571	0.00184886
Foxred1	ENSRNOG00000060379	105.977	0.997432	0.262026	3.80661	0.000140885	0.00185164
Fignl1	ENSRNOG00000004440	159.161	0.899027	0.236639	3.79915	0.000145196	0.00190693
Pld5	ENSRNOG00000003997	4.74477	6.00453	1.58094	3.79807	0.000145828	0.00191341
Rassf1	ENSRNOG00000021548	430.797	-0.725927	0.191137	-3.79795	0.000145899	0.00191341
Actb	ENSRNOG00000034254	21296.1	-0.994729	0.261925	-3.79777	0.000146006	0.00191342
Arid4a	ENSRNOG00000026239	214.373	1.63507	0.430633	3.7969	0.000146514	0.0019187
Zcwpw2	ENSRNOG00000053820	7.03434	6.37967	1.68049	3.79631	0.000146869	0.00192196
Irak4	ENSRNOG00000005965	50.8311	1.3726	0.361691	3.79496	0.000147667	0.00193103
Aldh2	ENSRNOG00000001344	452.46	1.1511	0.30343	3.79362	0.000148466	0.00194008
Gpt2	ENSRNOG00000059579	248.327	0.714269	0.188336	3.79253	0.00014912	0.00194722
Mgat3	ENSRNOG00000017434	274.918	1.1686	0.308278	3.79074	0.000150198	0.0019599
Rfx7	ENSRNOG00000060367	553.255	-0.851686	0.224696	-3.7904	0.000150407	0.00196122
Zbtb2	ENSRNOG00000019544	110.229	-1.25771	0.331861	-3.78988	0.000150723	0.00196393
Plekhf2	ENSRNOG00000026662	304.911	-0.6414	0.169257	-3.78949	0.000150954	0.00196554
5S_rRNA	ENSRNOG00000050589	18.6083	3.36956	0.889507	3.78812	0.000151791	0.00197502
Clec11a	ENSRNOG00000019138	41.512	1.66126	0.438713	3.78667	0.000152681	0.00198518
Anxa7	ENSRNOG00000007136	1078.54	-0.494916	0.13073	-3.7858	0.000153215	0.0019907
Galnt1	ENSRNOG00000016207	747.224	0.788432	0.208364	3.78392	0.00015438	0.00200441
Deptor	ENSRNOG00000004328	54.0251	1.27217	0.336422	3.78149	0.000155893	0.00202261
Rbl2	ENSRNOG00000012153	56.1665	1.46653	0.388009	3.77963	0.000157059	0.00203629
Mki67	ENSRNOG00000028137	4485.53	1.0045	0.265887	3.77792	0.000158144	0.00204889
Osgin1	ENSRNOG00000014948	97.7895	-1.60654	0.425325	-3.7772	0.000158601	0.00205335
Filip1	ENSRNOG00000011521	22.5466	3.11449	0.824703	3.7765	0.000159047	0.00205767
B2m	ENSRNOG00000017123	17795.9	-0.469567	0.124359	-3.77589	0.000159439	0.00206128
Gfm2	ENSRNOG00000025285	107.468	0.975674	0.258587	3.7731	0.000161229	0.00208293
Gak	ENSRNOG00000000048	440.207	-0.619055	0.164098	-3.77247	0.00016164	0.00208677
Kctd1	ENSRNOG00000016467	41.2469	1.42086	0.376761	3.77125	0.000162431	0.00209549
Gsk3b	ENSRNOG00000002833	367.397	-0.701593	0.186089	-3.7702	0.00016312	0.00210204
Calm2	ENSRNOG00000030871	2555.86	0.684983	0.181687	3.77012	0.00016317	0.00210204
Slc6a5	ENSRNOG00000031662	12.8411	4.9933	1.32463	3.76957	0.000163531	0.00210521
Pcolce	ENSRNOG00000025001	1397.7	-1.04067	0.276107	-3.76909	0.000163845	0.00210775
Mdm4	ENSRNOG00000009696	318.428	1.34885	0.358102	3.76666	0.000165447	0.00212686
Isg20l2	ENSRNOG00000011402	87.004	-1.17258	0.311336	-3.76629	0.000165694	0.00212725
Acd	ENSRNOG00000038973	389.148	-0.741641	0.196926	-3.76609	0.000165827	0.00212725
Ttc21b	ENSRNOG00000005868	313.689	0.994955	0.264188	3.76608	0.000165828	0.00212725
Mark2	ENSRNOG00000021184	595.53	0.924233	0.245499	3.76471	0.000166741	0.00213745
Oat	ENSRNOG00000016807	616.767	-0.643746	0.171029	-3.76395	0.000167253	0.00214251
Ubtd2	ENSRNOG00000004137	301.152	-0.62106	0.165027	-3.76337	0.000167636	0.00214591
Inpp5a	ENSRNOG00000017635	225.012	-0.653404	0.173655	-3.76265	0.000168124	0.00215065
Shc1	ENSRNOG00000020657	635.9	-0.786631	0.209173	-3.76066	0.000169464	0.00216626
Zfp36	ENSRNOG00000058388	230.525	-1.14215	0.30375	-3.76017	0.000169801	0.00216904
Palb2	ENSRNOG00000025126	134.595	1.02904	0.273889	3.75715	0.000171858	0.00219378
Xkr5	ENSRNOG00000028636	52.9607	1.17305	0.312366	3.75537	0.000173089	0.00220795
Tmem260	ENSRNOG00000013353	20.0758	2.19859	0.5855	3.75507	0.000173295	0.00220845
Cnbp	ENSRNOG00000010239	3998.09	-0.494251	0.131626	-3.75496	0.000173371	0.00220845
Cnih1	ENSRNOG00000009811	499.551	-0.570935	0.152153	-3.75238	0.000175165	0.00222974
Sfrp1	ENSRNOG00000017783	5.96743	6.04146	1.61115	3.74978	0.000176991	0.00225102
Hif1a	ENSRNOG00000008292	1234.99	-0.807815	0.215443	-3.74956	0.000177147	0.00225102
Racgap1	ENSRNOG00000049033	555.697	0.488143	0.130192	3.74941	0.000177251	0.00225102
Tmem182	ENSRNOG00000028945	5.86319	6.51805	1.73847	3.7493	0.000177331	0.00225102
Cep135	ENSRNOG00000002153	44.1379	1.84489	0.492213	3.74815	0.000178142	0.00225973
Ppp2cb	ENSRNOG00000015182	1059.63	-0.525134	0.140191	-3.74584	0.000179794	0.0022791
Ccdc8	ENSRNOG00000027936	146.527	1.08535	0.289821	3.74491	0.00018046	0.00228596
Usp25	ENSRNOG00000001573	123.064	1.14352	0.305509	3.743	0.000181837	0.0023007
Clasrp	ENSRNOG00000046000	322.973	0.874779	0.233714	3.74294	0.000181877	0.0023007
Marchf3	ENSRNOG00000023013	112.924	1.22116	0.326307	3.74236	0.0001823	0.00230444
Galnt2	ENSRNOG00000019143	476.233	0.776818	0.207587	3.74213	0.000182465	0.00230494
Ell	ENSRNOG00000019824	587.09	-0.771692	0.206234	-3.74183	0.000182682	0.00230607
Pimreg	ENSRNOG00000008040	77.6157	1.50588	0.402659	3.73984	0.000184135	0.00232105
Il19	ENSRNOG00000025571	302.575	-0.771247	0.20623	-3.73974	0.000184211	0.00232105
Them4	ENSRNOG00000020829	36.0001	1.55716	0.416389	3.73968	0.000184251	0.00232105
Nup88	ENSRNOG00000006126	685.645	-0.572902	0.153206	-3.73942	0.000184445	0.00232189
Unc13a	ENSRNOG00000018452	39.9957	2.35001	0.628563	3.7387	0.000184972	0.00232576
Ptprv	ENSRNOG00000005277	33.7425	2.27684	0.609	3.73865	0.000185008	0.00232576
Mfn1	ENSRNOG00000011057	682.554	1.08275	0.289857	3.73546	0.000187371	0.00235384
Clec2g	ENSRNOG00000059538	393.813	0.671145	0.179691	3.735	0.000187717	0.00235656
Dll4	ENSRNOG00000014011	17.824	3.26734	0.874913	3.73447	0.000188108	0.00235985
Strn	ENSRNOG00000004806	352.969	-0.85866	0.229974	-3.73372	0.000188669	0.00236524
Timp3	ENSRNOG00000004303	972.285	-0.66034	0.176868	-3.73351	0.000188831	0.00236565
Itpkc	ENSRNOG00000013945	77.8467	-1.18894	0.318769	-3.72977	0.000191658	0.00239941
Gmfg	ENSRNOG00000019838	254.963	0.741033	0.198866	3.7263	0.000194309	0.00243093
Rgl1	ENSRNOG00000002347	206.468	-0.764355	0.205143	-3.72595	0.000194578	0.00243227
Patl1	ENSRNOG00000021052	526.37	-1.03916	0.278907	-3.72582	0.000194683	0.00243227
Traf5	ENSRNOG00000047957	58.903	1.37697	0.369596	3.7256	0.000194848	0.00243266
Txnrd2	ENSRNOG00000001890	47.1248	1.43309	0.384698	3.72524	0.000195128	0.00243448
Bcar1	ENSRNOG00000019253	1208.69	-0.62731	0.168407	-3.72496	0.000195346	0.00243554
Cdc42bpg	ENSRNOG00000027456	140.166	0.988515	0.265498	3.72324	0.000196679	0.00244995
Exosc3	ENSRNOG00000012409	64.3588	-1.26345	0.339359	-3.72303	0.000196843	0.00244995
Twf1	ENSRNOG00000022507	164.183	1.2106	0.325173	3.72295	0.000196906	0.00244995
Zxdc	ENSRNOG00000025818	165.296	-0.886952	0.238358	-3.72108	0.00019837	0.00246649
Nsl1	ENSRNOG00000042286	94.6094	1.01045	0.271625	3.72001	0.000199212	0.00247526
Il11ra1	ENSRNOG00000015068	63.5593	1.18213	0.317858	3.71906	0.000199969	0.00248298
LOC108348062	ENSRNOG00000004252	226.817	-0.708991	0.190648	-3.71885	0.000200133	0.00248331
Cacna1b	ENSRNOG00000004560	96.9515	1.06916	0.287687	3.71641	0.000202075	0.0025057
Med21	ENSRNOG00000001820	151.915	0.782355	0.21067	3.71365	0.000204292	0.00253147
LOC100911486	ENSRNOG00000000156	38.2544	2.13499	0.574955	3.71331	0.000204569	0.00253166
Anapc4	ENSRNOG00000004130	311.507	0.658595	0.177362	3.71329	0.000204586	0.00253166
Tmed7	ENSRNOG00000003691	797.14	-0.66139	0.178151	-3.71253	0.000205199	0.00253672
Prdm4	ENSRNOG00000004962	331.018	-0.519889	0.14004	-3.71244	0.000205273	0.00253672
Gmeb1	ENSRNOG00000010910	292.207	-0.530482	0.142917	-3.71183	0.00020577	0.00254113
Rab3gap2	ENSRNOG00000002353	424.282	-0.596372	0.160705	-3.71098	0.000206459	0.00254792
Msto1	ENSRNOG00000020357	147.303	1.12498	0.303259	3.70962	0.000207567	0.00255933
Hsf2	ENSRNOG00000000808	203.803	-1.13002	0.304629	-3.7095	0.000207665	0.00255933
Edc3	ENSRNOG00000019579	183.975	-0.758085	0.204441	-3.70809	0.00020883	0.00257111
AABR07013208.1	ENSRNOG00000053898	27.2855	2.48506	0.67019	3.708	0.000208903	0.00257111
Aldh9a1	ENSRNOG00000004027	302.047	0.795696	0.214618	3.70749	0.000209324	0.00257454
Ccdc66	ENSRNOG00000028380	235.238	1.12121	0.302519	3.70623	0.000210365	0.00258561
Pear1	ENSRNOG00000014243	241.135	-0.74765	0.201876	-3.70351	0.000212635	0.00261049
Atf4	ENSRNOG00000017801	2467.93	-0.505139	0.136401	-3.70333	0.000212786	0.00261049
Ccdc178	ENSRNOG00000022156	5.88865	5.66164	1.52881	3.70329	0.00021282	0.00261049
Irf1	ENSRNOG00000008144	324.194	0.746105	0.201773	3.69775	0.000217521	0.00266636
Rgmb	ENSRNOG00000048190	49.7312	-1.30842	0.353923	-3.6969	0.00021825	0.00267349
Atoh8	ENSRNOG00000010716	94.1992	1.83215	0.495719	3.69594	0.000219072	0.00268127
Med1	ENSRNOG00000005606	891.72	0.927042	0.250836	3.69582	0.00021918	0.00268127
Rpl28	ENSRNOG00000017127	2382.47	1.26585	0.342734	3.69337	0.000221301	0.0027054
Kif3a	ENSRNOG00000007515	141.273	1.33277	0.361052	3.69134	0.000223074	0.00272515
Glp1r	ENSRNOG00000001152	5.64454	5.79185	1.5691	3.69118	0.000223216	0.00272515
Rnf8	ENSRNOG00000047171	64.0511	1.1987	0.324787	3.69073	0.000223612	0.00272678
AY172581.19	ENSRNOG00000032882	83.6003	2.22127	0.601859	3.69069	0.000223649	0.00272678
Mecp2	ENSRNOG00000056659	194.403	-0.980163	0.265698	-3.68901	0.000225131	0.00274302
Dhrs9	ENSRNOG00000058568	1354.36	-0.85728	0.232485	-3.68746	0.000226502	0.00275788
Ablim3	ENSRNOG00000019365	113.605	1.06521	0.288918	3.68687	0.000227026	0.00276241
Mars1	ENSRNOG00000025459	874.266	-0.498656	0.135321	-3.68499	0.000228708	0.00278101
LOC100909750	ENSRNOG00000047356	38.1338	1.53169	0.415817	3.68357	0.000229992	0.00279476
Birc6	ENSRNOG00000027191	1794.87	-0.646495	0.175524	-3.68322	0.000230302	0.00279665
Lims2	ENSRNOG00000016021	9.59327	5.08115	1.37966	3.68291	0.000230583	0.0027982
AABR07066522.1	ENSRNOG00000049511	367.137	0.993751	0.269915	3.68172	0.000231663	0.00280769
Gmps	ENSRNOG00000051151	669.548	0.749613	0.203604	3.68171	0.000231673	0.00280769
Bola3	ENSRNOG00000021866	148.099	0.992354	0.269628	3.68046	0.000232814	0.00281963
Adss	ENSRNOG00000004481	955.647	-0.833586	0.226514	-3.68007	0.000233173	0.0028221
Igdcc3	ENSRNOG00000030800	5.48472	5.58596	1.51808	3.67962	0.000233582	0.00282518
Dlg5	ENSRNOG00000005783	181.442	0.769253	0.20912	3.67852	0.000234592	0.00283551
Med14	ENSRNOG00000003792	510.358	-0.786803	0.213968	-3.6772	0.000235804	0.00284827
Rab33b	ENSRNOG00000013035	131.216	-0.811829	0.220823	-3.67638	0.000236564	0.00285555
Lmnb2	ENSRNOG00000025742	447.375	0.69106	0.188012	3.67563	0.000237267	0.00286214
Vps13c	ENSRNOG00000030213	269.312	0.962763	0.262061	3.67381	0.000238961	0.00288067
Dab2	ENSRNOG00000028930	1077.21	-0.918125	0.24994	-3.67338	0.000239361	0.00288358
Tnrc6b	ENSRNOG00000024907	805.379	0.7236	0.197	3.6731	0.000239628	0.00288405
Clec2dl1	ENSRNOG00000007866	144.778	-0.844798	0.230002	-3.673	0.000239717	0.00288405
Kctd11	ENSRNOG00000015669	136.133	-1.05347	0.287051	-3.66998	0.000242566	0.00291639
Get4	ENSRNOG00000001293	399.114	-0.874922	0.238487	-3.66863	0.000243849	0.00292989
Psmc6	ENSRNOG00000007203	1419.15	-0.379705	0.10355	-3.66688	0.000245528	0.00294811
Cnp	ENSRNOG00000017496	403.092	0.785844	0.21445	3.66446	0.000247861	0.00297417
Tmod2	ENSRNOG00000010447	29.5589	2.31363	0.631483	3.6638	0.000248501	0.0029785
RT1-T24-4	ENSRNOG00000042905	108.319	0.897046	0.244844	3.66375	0.000248549	0.0029785
Rasl11a	ENSRNOG00000000956	116.931	1.42972	0.390302	3.66311	0.000249176	0.00298405
Pla2g2c	ENSRNOG00000016647	7.06996	5.74199	1.56767	3.66275	0.00024952	0.0029862
Trim34	ENSRNOG00000042686	115.782	1.16575	0.318331	3.66207	0.000250183	0.00299134
Stxbp6	ENSRNOG00000004198	75.0362	1.40662	0.384114	3.66198	0.000250278	0.00299134
Dnajc7	ENSRNOG00000017781	652.027	0.744781	0.20342	3.6613	0.000250936	0.00299724
Slc9a8	ENSRNOG00000008354	122.709	1.18536	0.323772	3.66108	0.000251153	0.00299786
Ctr9	ENSRNOG00000017195	758.345	0.737482	0.201481	3.66032	0.000251905	0.00300486
Zfp142	ENSRNOG00000022414	475.789	-0.727118	0.198711	-3.65918	0.000253027	0.00301628
Cacng7	ENSRNOG00000056257	90.6818	-0.929633	0.254085	-3.65875	0.000253447	0.00301931
Agtrap	ENSRNOG00000008619	110.407	0.879978	0.240556	3.65811	0.000254087	0.00302494
AABR07041096.1	ENSRNOG00000054795	60.9014	1.66475	0.455217	3.65704	0.000255145	0.00303556
Nhlh1	ENSRNOG00000005166	4.57555	5.73842	1.56992	3.65522	0.000256963	0.00305519
Clec2d	ENSRNOG00000048726	189.615	-0.778445	0.213034	-3.65409	0.000258094	0.00306664
Eif2s3	ENSRNOG00000060793	1670.88	-0.595409	0.163041	-3.65191	0.000260302	0.00309085
R3hdm2	ENSRNOG00000007801	431.021	0.684684	0.187552	3.65064	0.000261591	0.00310413
Pkd1	ENSRNOG00000010771	409.895	0.944065	0.258724	3.64893	0.000263335	0.00312279
Myo5b	ENSRNOG00000014104	57.1488	1.81702	0.498249	3.6468	0.000265528	0.0031457
Tep1	ENSRNOG00000051706	395.247	0.907724	0.248922	3.64662	0.00026571	0.0031457
Cdc40	ENSRNOG00000000581	157.849	0.885266	0.242774	3.64647	0.000265871	0.0031457
Sipa1l1	ENSRNOG00000007646	423.954	-0.651736	0.178735	-3.64638	0.000265958	0.0031457
Ccdc50	ENSRNOG00000001930	148.65	0.975899	0.267685	3.6457	0.000266661	0.00315197
Esyt2	ENSRNOG00000032391	299.089	-0.630895	0.173114	-3.64439	0.000268026	0.00316356
Gck	ENSRNOG00000061527	7.92291	5.50083	1.50942	3.64433	0.000268087	0.00316356
Ddx11	ENSRNOG00000051528	69.0079	1.39221	0.38204	3.64416	0.000268268	0.00316356
Ccm2l	ENSRNOG00000009191	5.55246	5.64374	1.54874	3.64409	0.000268337	0.00316356
Ikzf1	ENSRNOG00000004444	77.9648	1.09135	0.299534	3.64349	0.000268963	0.00316889
Cep85	ENSRNOG00000016249	367.281	-0.556049	0.152633	-3.64306	0.000269419	0.00317221
Cxcl16	ENSRNOG00000026647	1872.65	-0.514432	0.141291	-3.64095	0.000271638	0.00319627
Arhgap42	ENSRNOG00000026821	186.775	-1.11508	0.306432	-3.63893	0.000273777	0.00321856
Rcan3	ENSRNOG00000018576	34.4994	1.53673	0.422314	3.63882	0.000273886	0.00321856
Cep104	ENSRNOG00000025000	172.484	0.896448	0.246501	3.63669	0.000276166	0.00324326
Zfhx2	ENSRNOG00000025634	28.8943	1.85934	0.511331	3.63627	0.00027661	0.00324637
Ncaph	ENSRNOG00000012051	490.116	-0.480768	0.132252	-3.63525	0.000277713	0.00325723
Msi1	ENSRNOG00000001156	32.8385	1.99461	0.548863	3.63408	0.000278975	0.00326991
Myef2	ENSRNOG00000005258	978.237	0.976102	0.268762	3.63184	0.000281403	0.00329626
Parva	ENSRNOG00000015713	1687.6	-0.678004	0.186729	-3.63096	0.000282374	0.0033055
Atp1b1	ENSRNOG00000002934	1669.01	-0.510215	0.140589	-3.62913	0.000284377	0.00332681
Stab2	ENSRNOG00000038948	10.3394	4.79206	1.32081	3.62811	0.000285499	0.00333779
Fzd7	ENSRNOG00000016119	88.0065	1.30896	0.360815	3.62778	0.000285867	0.00333994
Plp2	ENSRNOG00000039496	273.891	-0.790458	0.217939	-3.62697	0.000286764	0.00334827
Lrp4	ENSRNOG00000015285	232.5	0.721877	0.19904	3.6268	0.000286959	0.0033484
Ccnd1	ENSRNOG00000020918	338.516	0.64405	0.177636	3.62568	0.000288201	0.00336075
Ogdhl	ENSRNOG00000019955	13.4564	3.41862	0.943093	3.62491	0.000289068	0.00336869
Abce1	ENSRNOG00000018345	2125.52	-0.764427	0.210911	-3.62441	0.00028962	0.00337297
Syap1	ENSRNOG00000004304	153.533	0.878361	0.242449	3.62286	0.000291361	0.00339107
Nol9	ENSRNOG00000010109	288.421	0.841338	0.23237	3.62068	0.000293835	0.00341768
Irf2bp2	ENSRNOG00000049900	516.429	-1.11006	0.306651	-3.61995	0.000294663	0.00342513
Prickle1	ENSRNOG00000022772	587.615	0.936867	0.25889	3.61879	0.000295988	0.00343833
Dennd6a	ENSRNOG00000011636	137.215	1.09977	0.304014	3.6175	0.000297458	0.00345321
Slc25a12	ENSRNOG00000022922	95.781	1.2634	0.349363	3.6163	0.000298849	0.00346714
Bsdc1	ENSRNOG00000008338	318.737	-0.760147	0.210228	-3.61583	0.000299389	0.00347119
Taf1	ENSRNOG00000002565	601.652	1.04626	0.289387	3.61542	0.000299863	0.00347448
Pomk	ENSRNOG00000014628	280.613	0.75908	0.209982	3.61498	0.000300372	0.00347817
Ttc5	ENSRNOG00000008850	118.984	0.933979	0.258403	3.61443	0.000301008	0.0034801
Mnat1	ENSRNOG00000007267	295.622	0.739273	0.204538	3.61436	0.000301094	0.0034801
AABR07064873.1	ENSRNOG00000005323	1072.6	0.979005	0.270868	3.61432	0.000301138	0.0034801
Icos	ENSRNOG00000046196	4.09704	5.75764	1.59307	3.61418	0.000301304	0.0034801
Ifnb1	ENSRNOG00000006268	10.8547	3.77035	1.04367	3.6126	0.000303141	0.0034991
Nr1d1	ENSRNOG00000009329	56.7497	-1.46837	0.406491	-3.61231	0.000303479	0.00350077
Zfp133	ENSRNOG00000027955	186.692	-0.6708	0.185788	-3.61057	0.000305527	0.00352218
Wdr13	ENSRNOG00000039587	54.5791	1.1918	0.33011	3.61032	0.000305821	0.00352333
Eps15	ENSRNOG00000010299	441.351	0.795487	0.220499	3.60766	0.000308972	0.00355738
Smim38	ENSRNOG00000013373	10.0374	5.51925	1.53036	3.60651	0.000310341	0.00357088
Acsbg2	ENSRNOG00000045947	5.95703	5.53857	1.53616	3.60548	0.00031158	0.00358287
Psmd2	ENSRNOG00000001719	2509.61	-0.349182	0.0969787	-3.60061	0.000317472	0.00364832
Npc1	ENSRNOG00000012016	275.995	-0.867513	0.240953	-3.60034	0.000317804	0.00364983
Mppe1	ENSRNOG00000018648	65.389	1.17166	0.325475	3.59984	0.000318414	0.00365454
Hmga2	ENSRNOG00000042460	33.6701	-1.64143	0.456207	-3.59799	0.000320688	0.00367832
Ndufs2	ENSRNOG00000038372	731.263	0.646956	0.179857	3.59706	0.000321838	0.00368918
Gbp1	ENSRNOG00000023943	12.2861	2.67189	0.743423	3.59403	0.000325602	0.00372813
Tdrd9	ENSRNOG00000053631	10.7085	5.54186	1.54198	3.594	0.000325646	0.00372813
Whrn	ENSRNOG00000001700	66.1862	-1.03956	0.289267	-3.59379	0.000325897	0.00372866
Hs3st1	ENSRNOG00000010598	80.394	-1.17864	0.328019	-3.59321	0.000326633	0.00373474
Tpp1	ENSRNOG00000019212	194.546	-0.772931	0.215173	-3.59214	0.000327972	0.00374519
AABR07068799.1	ENSRNOG00000052844	9.0738	5.24916	1.46131	3.59208	0.000328045	0.00374519
Ifi44	ENSRNOG00000022218	703.67	1.1184	0.31136	3.59199	0.000328165	0.00374519
Oxsr1	ENSRNOG00000013136	534.742	0.834803	0.232436	3.59154	0.000328728	0.00374845
Ywhaq	ENSRNOG00000051650	2188.85	-0.405544	0.112923	-3.59132	0.000329011	0.00374845
Bnip3l	ENSRNOG00000009820	463.596	-0.661215	0.184117	-3.59127	0.000329068	0.00374845
Hddc2	ENSRNOG00000021442	161.262	0.911109	0.253736	3.59078	0.000329695	0.00375325
Cep131	ENSRNOG00000004430	106.028	1.2219	0.340412	3.58946	0.00033136	0.00376901
Sertm1	ENSRNOG00000014046	4.4162	5.89861	1.64336	3.58936	0.000331494	0.00376901
Brip1	ENSRNOG00000059997	177.925	1.05678	0.294473	3.5887	0.000332326	0.00377611
Reep3	ENSRNOG00000000645	409.82	0.798763	0.222631	3.58784	0.000333426	0.00378625
Ly75	ENSRNOG00000007012	15.9993	4.0093	1.11785	3.58661	0.000335009	0.00380185
Slc22a2	ENSRNOG00000016625	6.59367	5.75123	1.60402	3.58551	0.000336423	0.00381552
Hist1h2bo	ENSRNOG00000054296	368.015	2.16185	0.603114	3.58448	0.000337755	0.00382824
Aim2	ENSRNOG00000003480	19.0424	2.39902	0.669329	3.58421	0.000338095	0.00382971
Tgif1	ENSRNOG00000015906	414.965	-0.829622	0.231495	-3.58376	0.000338682	0.00383397
Srrd	ENSRNOG00000000662	67.9735	1.33102	0.371431	3.5835	0.000339024	0.00383546
Nfat5	ENSRNOG00000011879	2175.59	-0.755728	0.21091	-3.58318	0.000339438	0.00383776
Kbtbd3	ENSRNOG00000022252	48.2329	1.88503	0.526254	3.58198	0.000340997	0.00385299
LOC102551526	ENSRNOG00000054311	14.1367	2.76234	0.771232	3.58172	0.00034134	0.00385442
Uevld	ENSRNOG00000013624	41.2653	1.53299	0.428022	3.58156	0.000341547	0.00385442
AABR07073350.1	ENSRNOG00000009160	18.8286	2.03888	0.569349	3.58107	0.000342189	0.00385648
AC120807.1	ENSRNOG00000053946	4.98569	5.92843	1.65549	3.58107	0.00034219	0.00385648
Herc3	ENSRNOG00000007304	85.4358	1.00035	0.279363	3.58082	0.000342511	0.00385648
Arvcf	ENSRNOG00000001888	80.6332	1.10101	0.30749	3.58063	0.000342772	0.00385648
AABR07006475.1	ENSRNOG00000058389	5.53487	5.35941	1.49679	3.58061	0.000342789	0.00385648
LOC685067	ENSRNOG00000029191	100.657	1.25692	0.351079	3.58017	0.000343365	0.00386057
LOC690507	ENSRNOG00000015637	7.4329	5.65147	1.5789	3.57936	0.000344438	0.00387025
RGD1310587	ENSRNOG00000002322	11.188	4.47048	1.24933	3.57831	0.000345824	0.00388342
Nutm1	ENSRNOG00000005111	7.83398	5.09051	1.42309	3.57708	0.000347452	0.0038993
Sacs	ENSRNOG00000014509	1565.06	-0.804828	0.225041	-3.57637	0.000348399	0.00390752
Tmem97	ENSRNOG00000022657	240.102	0.82965	0.232001	3.57607	0.000348802	0.00390963
Nsdhl	ENSRNOG00000057814	245.147	0.60713	0.169792	3.57572	0.000349265	0.00391241
Zdhhc9	ENSRNOG00000004581	147.036	-0.765887	0.214232	-3.57504	0.000350176	0.0039202
Crip1	ENSRNOG00000027990	331.803	-1.21763	0.340663	-3.57431	0.000351156	0.00392876
Bmp2	ENSRNOG00000021276	120.96	-0.983669	0.275248	-3.57376	0.000351898	0.00393464
Lrp1	ENSRNOG00000025053	1910.21	1.18165	0.330708	3.5731	0.00035278	0.00394208
Ttc39b	ENSRNOG00000042603	364.444	-0.722915	0.202344	-3.57271	0.00035331	0.00394559
Fndc3a	ENSRNOG00000014478	589.375	0.849644	0.237891	3.57157	0.000354849	0.00396034
Nrde2	ENSRNOG00000004004	161.905	0.829972	0.232545	3.56908	0.000358237	0.00399432
Cc2d1a	ENSRNOG00000006747	356.31	0.875573	0.245327	3.56901	0.000358332	0.00399432
Ccng1	ENSRNOG00000003256	1122.7	-0.616152	0.172652	-3.56875	0.000358692	0.00399588
Prag1	ENSRNOG00000011407	135.808	-0.959731	0.269009	-3.56765	0.000360193	0.00401015
Srsf11	ENSRNOG00000029592	737.696	1.07767	0.302264	3.56534	0.000363387	0.00404324
AABR07053509.2	ENSRNOG00000059260	19.1092	3.61013	1.01301	3.56375	0.000365594	0.00406531
Lats1	ENSRNOG00000014916	699.631	-0.706188	0.198212	-3.56279	0.00036694	0.00407634
Gle1	ENSRNOG00000015237	159.36	0.705893	0.198133	3.56272	0.000367034	0.00407634
Fam228b	ENSRNOG00000049615	4.85793	5.93056	1.66477	3.5624	0.000367486	0.00407887
Tom1	ENSRNOG00000014093	226.992	-0.809199	0.227217	-3.56134	0.00036896	0.00409179
Naif1	ENSRNOG00000050204	43.2855	1.28868	0.361862	3.56125	0.000369099	0.00409179
Gucd1	ENSRNOG00000049952	135.584	-0.969049	0.272229	-3.55968	0.000371307	0.00411375
Usp14	ENSRNOG00000014981	847.269	-0.77058	0.21664	-3.55696	0.000375174	0.00415407
Npat	ENSRNOG00000024934	399.91	-0.834321	0.234591	-3.55649	0.000375839	0.00415891
Wsb1	ENSRNOG00000012929	887.386	-0.822864	0.231434	-3.55551	0.000377252	0.004172
Abca15	ENSRNOG00000027505	10.2507	5.52994	1.55592	3.55413	0.000379232	0.00419135
Fas	ENSRNOG00000019142	859.515	0.58177	0.163708	3.55371	0.000379844	0.00419557
Hspb6	ENSRNOG00000020922	134.621	-1.05529	0.297008	-3.55308	0.000380751	0.00420304
Sec31b	ENSRNOG00000025781	79.7997	1.07027	0.30125	3.55275	0.00038123	0.00420578
Lmod1	ENSRNOG00000051548	8.27407	5.09225	1.43371	3.55179	0.000382623	0.00421858
Tomm70	ENSRNOG00000001640	139.188	-0.770432	0.216928	-3.55155	0.000382969	0.00421985
Nup58	ENSRNOG00000012644	490.51	-0.477709	0.134528	-3.55101	0.00038376	0.00422601
Unc5cl	ENSRNOG00000046601	14.9603	4.90759	1.38242	3.55	0.000385228	0.0042396
Amfr	ENSRNOG00000055446	487.501	-0.589419	0.166087	-3.54887	0.000386895	0.00425537
Bag4	ENSRNOG00000042560	183.565	-0.81663	0.230135	-3.54848	0.000387467	0.00425909
Hpse	ENSRNOG00000002188	26.5195	1.82289	0.5139	3.54717	0.000389395	0.00427771
Nol12	ENSRNOG00000010209	118.276	1.39546	0.393513	3.54615	0.000390898	0.00428971
Tenm2	ENSRNOG00000027341	15.063	5.07358	1.43074	3.54611	0.000390959	0.00428971
Tmem86b	ENSRNOG00000038607	12.9026	3.57135	1.00756	3.54457	0.000393248	0.00431222
Lyrm7	ENSRNOG00000045961	66.7857	1.23829	0.349488	3.54314	0.00039539	0.0043331
Cyp1b1	ENSRNOG00000040287	216.37	0.861545	0.24324	3.54196	0.000397165	0.00434993
Cacna1e	ENSRNOG00000002863	15.0532	3.69996	1.04484	3.54117	0.000398355	0.00436034
Prrg4	ENSRNOG00000022710	6.01895	5.78258	1.63307	3.54092	0.000398736	0.0043619
Efl1	ENSRNOG00000032723	438.955	-0.602657	0.170327	-3.53824	0.000402797	0.00440368
Ppp1r1c	ENSRNOG00000024990	5.2955	5.52262	1.56127	3.53726	0.000404306	0.00441751
Specc1l	ENSRNOG00000001303	370.151	0.763178	0.215826	3.53608	0.000406106	0.00443452
Ndufs5	ENSRNOG00000026646	270.929	0.849555	0.240282	3.53566	0.000406763	0.00443691
Tom1l2	ENSRNOG00000003590	88.8052	1.19284	0.337377	3.53562	0.000406812	0.00443691
Lbh	ENSRNOG00000039902	93.5221	-0.966425	0.273386	-3.53502	0.000407743	0.0044444
Sf3b1	ENSRNOG00000013516	2768.1	-0.80651	0.22819	-3.53438	0.000408731	0.0044525
Emp3	ENSRNOG00000021104	461.316	-1.26706	0.358557	-3.53378	0.000409659	0.00445434
Egr2	ENSRNOG00000000640	48.6449	-1.44617	0.409242	-3.53378	0.00040966	0.00445434
Asns	ENSRNOG00000007546	453.085	-0.628271	0.177799	-3.5336	0.000409946	0.00445434
Tsr1	ENSRNOG00000002980	914.949	-0.547009	0.15481	-3.53343	0.000410203	0.00445434
Twf2	ENSRNOG00000048915	21.1433	2.43068	0.687919	3.53339	0.000410271	0.00445434
Tmem123	ENSRNOG00000010584	604.044	-0.721288	0.204139	-3.53332	0.000410368	0.00445434
Trappc13	ENSRNOG00000012124	326.813	-0.726466	0.205672	-3.53216	0.000412178	0.00447132
AABR07045680.1	ENSRNOG00000056040	4.52057	5.79052	1.63988	3.53107	0.000413881	0.00448713
Acat2l1	ENSRNOG00000013975	73.9985	1.05766	0.299572	3.53058	0.000414647	0.00449274
Epm2aip1	ENSRNOG00000043006	502.577	0.829753	0.235041	3.53024	0.00041518	0.00449585
Fbxo2	ENSRNOG00000009409	45.5838	1.38153	0.39144	3.52935	0.000416587	0.00450841
Rnf169	ENSRNOG00000026408	58.505	1.12409	0.318533	3.52895	0.000417213	0.0045125
Ppan	ENSRNOG00000020608	685.385	-0.658619	0.186689	-3.5279	0.00041887	0.00452773
Sumo3	ENSRNOG00000038489	536.791	-0.624984	0.177165	-3.52769	0.000419201	0.00452861
Psma1	ENSRNOG00000011745	1221.2	-0.517607	0.14681	-3.52569	0.000422387	0.00456032
Slc7a6	ENSRNOG00000019943	399.424	-0.629955	0.178754	-3.52414	0.000424853	0.00458424
Spta1	ENSRNOG00000003537	16.2108	2.93689	0.833702	3.52271	0.000427151	0.0046063
Fam160b1	ENSRNOG00000017225	228.171	-0.721611	0.204881	-3.5221	0.000428135	0.00461347
Chd7	ENSRNOG00000006689	315.558	0.941595	0.267348	3.52199	0.000428323	0.00461347
Mfsd14b	ENSRNOG00000018227	460.005	-0.506766	0.143927	-3.521	0.00042992	0.00462794
RGD1563888	ENSRNOG00000001554	56.0204	-1.49405	0.424714	-3.51777	0.000435196	0.00468196
Wee1	ENSRNOG00000010017	250.393	-0.599153	0.17035	-3.51718	0.000436166	0.00468962
Snapc3	ENSRNOG00000010825	619.769	-0.829218	0.235801	-3.5166	0.000437112	0.00469702
Vcam1	ENSRNOG00000014333	46.3612	1.46212	0.415957	3.51507	0.000439634	0.00472133
Itpa	ENSRNOG00000021233	308.297	0.969483	0.275836	3.51471	0.000440237	0.00472285
Slco6c1	ENSRNOG00000013792	4.54727	5.84517	1.66308	3.51467	0.000440295	0.00472285
Tmem9	ENSRNOG00000010204	63.3635	1.60333	0.456259	3.51408	0.000441278	0.00473062
Caap1	ENSRNOG00000007299	84.7783	0.976216	0.277829	3.51373	0.000441868	0.00473415
Il31ra	ENSRNOG00000042080	5.29641	5.30028	1.50852	3.51356	0.000442137	0.00473425
Tmem140	ENSRNOG00000026965	18.0677	2.46485	0.701635	3.51301	0.000443054	0.00474128
Fgd6	ENSRNOG00000054515	190.088	1.22372	0.348394	3.51246	0.000443978	0.00474838
Rab5a	ENSRNOG00000057056	170.9	-1.02059	0.290579	-3.51226	0.000444313	0.00474917
Ankmy1	ENSRNOG00000048567	5.56798	5.2505	1.49514	3.51171	0.000445227	0.00475614
Vom2r37	ENSRNOG00000043280	4.72255	5.88185	1.6754	3.51072	0.000446897	0.00477118
AC119015.1	ENSRNOG00000027511	17.343	2.0564	0.586238	3.5078	0.000451834	0.00482107
Zranb3	ENSRNOG00000003979	70.9555	1.06289	0.303031	3.50752	0.0004523	0.00482321
Prkar2a	ENSRNOG00000020284	1384.99	-0.730899	0.208397	-3.50725	0.000452771	0.0048254
Etv6	ENSRNOG00000005984	208.234	-0.62045	0.176996	-3.50544	0.000455853	0.00485541
Edem3	ENSRNOG00000028358	267.753	-0.758402	0.216386	-3.50485	0.000456858	0.00486212
Arnt	ENSRNOG00000031174	338.086	-0.894906	0.25534	-3.50476	0.000457018	0.00486212
Mmp14	ENSRNOG00000010947	771.153	0.746903	0.213205	3.50321	0.000459684	0.00488763
Slc16a1	ENSRNOG00000019996	1532.96	-0.667391	0.19057	-3.50208	0.000461641	0.0049035
Slc12a7	ENSRNOG00000016372	198.803	0.997043	0.284704	3.50204	0.000461715	0.0049035
Trim24	ENSRNOG00000013251	104.779	-1.07441	0.306877	-3.5011	0.000463337	0.00491786
Jcad	ENSRNOG00000027938	102.575	-1.03606	0.296055	-3.49955	0.000466039	0.00494365
H3f3a	ENSRNOG00000006532	2483.55	0.59298	0.169509	3.49823	0.000468363	0.00496541
Chrac1	ENSRNOG00000009103	97.2894	0.95689	0.273712	3.49598	0.000472332	0.00500457
C1qtnf1	ENSRNOG00000003259	266.321	0.792218	0.226719	3.49428	0.000475347	0.00503101
Psmc3ip	ENSRNOG00000020022	58.4684	1.32613	0.379516	3.49426	0.00047538	0.00503101
Ap2a2	ENSRNOG00000019534	1017.33	-0.517822	0.148233	-3.4933	0.000477085	0.00504613
Mthfd1l	ENSRNOG00000019582	387.834	-0.531211	0.152111	-3.49227	0.000478939	0.00506279
LOC683897	ENSRNOG00000047118	106.169	0.856557	0.245298	3.49191	0.000479582	0.00506584
Acox1	ENSRNOG00000008755	425.569	-0.757567	0.216956	-3.4918	0.000479784	0.00506584
Cnot2	ENSRNOG00000004909	703.03	-0.719369	0.20616	-3.48938	0.000484145	0.00510892
Prnp	ENSRNOG00000021259	3930.99	-0.403489	0.115649	-3.48892	0.000484975	0.005114
Pttg1	ENSRNOG00000003802	168.161	-0.934207	0.267781	-3.4887	0.000485376	0.005114
Mical2	ENSRNOG00000016244	1227.49	-0.497397	0.142576	-3.48865	0.000485469	0.005114
Mad2l1bp	ENSRNOG00000019463	103.645	1.33373	0.382599	3.48598	0.000490334	0.00515984
Cpeb2	ENSRNOG00000005043	39.6338	-1.38442	0.397159	-3.48581	0.000490656	0.00515984
RGD1308775	ENSRNOG00000004112	5.35167	5.40737	1.55126	3.4858	0.000490671	0.00515984
Nox1	ENSRNOG00000048706	71.7312	-1.12209	0.321952	-3.48527	0.000491646	0.00516711
Sv2a	ENSRNOG00000021182	264.266	0.718443	0.2062	3.4842	0.000493605	0.0051847
SNORD16	ENSRNOG00000054145	4.22726	5.23752	1.50378	3.48291	0.00049599	0.00520675
AC121639.1	ENSRNOG00000020538	9.14956	3.96764	1.13924	3.48271	0.000496365	0.00520769
Syt17	ENSRNOG00000017136	8.82131	5.10421	1.46628	3.48107	0.000499422	0.00523674
Zfp462	ENSRNOG00000032048	595.574	0.873404	0.250938	3.48056	0.000500371	0.00524367
Zbtb7a	ENSRNOG00000020161	266.746	-0.827169	0.237748	-3.47919	0.000502932	0.00526747
Qsox2	ENSRNOG00000018574	283.237	-0.614476	0.176626	-3.47897	0.000503341	0.00526872
Phldb3	ENSRNOG00000055259	143.696	-0.882794	0.253906	-3.47686	0.000507326	0.00530739
Pdcd4	ENSRNOG00000014779	66.2729	1.51764	0.436644	3.47569	0.000509538	0.00532746
Cant1	ENSRNOG00000003239	129.725	0.970349	0.279212	3.47531	0.000510258	0.00533194
Usp36	ENSRNOG00000028255	472.02	-0.75786	0.218202	-3.4732	0.000514293	0.00537101
Tmem39a	ENSRNOG00000003075	331.892	-0.668363	0.192566	-3.47082	0.000518873	0.00541271
Tln2	ENSRNOG00000018373	168.292	1.27939	0.368612	3.47082	0.00051888	0.00541271
Sec31a	ENSRNOG00000002251	567.9	0.78762	0.226987	3.46989	0.000520679	0.00542836
Ccdc117	ENSRNOG00000010706	76.5537	1.26065	0.363368	3.46935	0.000521719	0.00543491
Vangl1	ENSRNOG00000016477	401.338	-0.500031	0.144132	-3.46925	0.000521905	0.00543491
Cmc1	ENSRNOG00000010149	14.2096	2.58996	0.746773	3.46821	0.000523938	0.00545297
Mrpl22	ENSRNOG00000027039	254.411	0.616186	0.177859	3.46445	0.000531308	0.00552652
Ugt3a2	ENSRNOG00000059568	3.21774	5.53997	1.59939	3.4638	0.000532612	0.00553691
Cul1	ENSRNOG00000005310	569.021	-0.664203	0.191791	-3.46316	0.000533866	0.00554679
Anln	ENSRNOG00000014343	292.954	0.878506	0.253716	3.46256	0.000535064	0.00555605
Bcl2l13	ENSRNOG00000012394	342.742	-0.528856	0.152755	-3.46213	0.000535923	0.00556181
U1	ENSRNOG00000060445	8.44806	4.34658	1.25571	3.46145	0.000537264	0.00557255
Wdr55	ENSRNOG00000017251	878.842	0.86679	0.250546	3.45961	0.000540965	0.00560591
Pasd1	ENSRNOG00000061428	10.359	2.92512	0.845522	3.45954	0.000541097	0.00560591
Rnf20	ENSRNOG00000006087	471.575	1.00191	0.28963	3.45926	0.000541662	0.00560858
Rbm17	ENSRNOG00000018767	418.722	0.778452	0.225056	3.45893	0.000542332	0.00561232
Cyld	ENSRNOG00000014048	73.1161	1.13472	0.328145	3.45798	0.000544234	0.0056288
Cd276	ENSRNOG00000033608	411.801	0.574299	0.166092	3.45771	0.000544785	0.0056313
Cystm1	ENSRNOG00000018775	99.161	-1.29391	0.37431	-3.45679	0.000546656	0.00564743
Sez6l	ENSRNOG00000025612	5.23183	5.97558	1.72929	3.4555	0.000549274	0.00567126
Mgat1	ENSRNOG00000031208	800.951	-0.8845	0.256163	-3.45288	0.000554636	0.00572337
Cyp7a1	ENSRNOG00000009488	5.13357	5.47406	1.58617	3.45112	0.000558273	0.00575765
Sf3b5	ENSRNOG00000014908	369.395	1.43013	0.414572	3.44966	0.000561301	0.0057856
Efnb3	ENSRNOG00000010320	9.10819	5.45423	1.58118	3.44946	0.000561702	0.00578645
Cmtr2	ENSRNOG00000017102	146.598	-0.675695	0.195901	-3.44916	0.000562326	0.0057896
AABR07045485.1	ENSRNOG00000025998	131.069	0.899377	0.260772	3.44891	0.000562856	0.00579179
B4galnt3	ENSRNOG00000010344	9.78962	4.53367	1.31497	3.44773	0.000565327	0.00581252
Cdc42bpa	ENSRNOG00000002841	401.457	1.14717	0.332741	3.44764	0.00056551	0.00581252
Runx1t1	ENSRNOG00000005673	62.2638	1.3241	0.384113	3.44716	0.000566503	0.00581945
Ddx47	ENSRNOG00000007838	702.325	-0.601257	0.1745	-3.44559	0.000569807	0.0058469
Rala	ENSRNOG00000013454	129.411	-0.846692	0.245741	-3.44546	0.00057009	0.0058469
Gabarapl1	ENSRNOG00000053362	291.677	-0.727038	0.211015	-3.44544	0.00057014	0.0058469
Dnal1	ENSRNOG00000042333	86.3456	1.33401	0.387251	3.44483	0.000571429	0.00585682
Cd38	ENSRNOG00000003069	143.435	-0.730963	0.212269	-3.44357	0.000574093	0.00588082
Cwc25	ENSRNOG00000004091	108.423	1.03128	0.299497	3.44336	0.000574526	0.00588194
Cgn	ENSRNOG00000020952	521.819	0.790503	0.229608	3.44283	0.000575656	0.0058902
Cycs	ENSRNOG00000010452	177.234	-0.763394	0.221802	-3.44178	0.000577897	0.0059098
Aldh3a2	ENSRNOG00000002342	1073.45	-0.508471	0.147795	-3.44037	0.000580919	0.00593738
Ch25h	ENSRNOG00000019141	76.4855	1.02706	0.298599	3.43962	0.000582542	0.00595062
Brd1	ENSRNOG00000004538	344.333	-0.868495	0.25251	-3.43945	0.000582907	0.00595101
Mrfap1	ENSRNOG00000055319	1018.21	0.58837	0.171108	3.43858	0.000584765	0.00596664
Mapk10	ENSRNOG00000002079	4.20659	5.38807	1.5672	3.43802	0.000585975	0.00597563
Ring1	ENSRNOG00000000467	112.312	0.919009	0.267358	3.43738	0.000587373	0.00598653
Ctnnd1	ENSRNOG00000030790	2812.95	-0.662047	0.192663	-3.43629	0.000589734	0.00600723
Pelp1	ENSRNOG00000019268	531.062	0.719418	0.209452	3.43477	0.000593065	0.00603779
Ciao1	ENSRNOG00000012638	377.239	0.719309	0.209522	3.4331	0.000596724	0.00607165
Akap12	ENSRNOG00000019549	223.099	0.974412	0.283879	3.43249	0.000598071	0.00608195
Nek10	ENSRNOG00000005883	5.4492	5.76788	1.68068	3.43187	0.000599445	0.00609252
Lipt2	ENSRNOG00000016906	14.2526	2.77545	0.808849	3.43136	0.00060057	0.00609797
Ubr7	ENSRNOG00000008108	345.405	0.633417	0.184599	3.43132	0.000600662	0.00609797
Ano8	ENSRNOG00000058662	105.524	0.843562	0.24587	3.43093	0.000601514	0.00609797
AABR07041232.1	ENSRNOG00000027837	4.64482	5.25235	1.53089	3.43091	0.000601558	0.00609797
Slc43a2	ENSRNOG00000003835	293.397	0.787326	0.229483	3.43087	0.000601656	0.00609797
Bmp6	ENSRNOG00000013717	406.114	-0.714361	0.208243	-3.43042	0.00060264	0.00610454
Ddx50	ENSRNOG00000000396	375.152	0.724807	0.211356	3.42932	0.0006051	0.00612605
AABR07036550.1	ENSRNOG00000047191	6.0264	5.90669	1.72264	3.42886	0.000606126	0.00613302
RGD1561667	ENSRNOG00000030145	55.1152	2.39587	0.698878	3.42817	0.00060766	0.00614513
Pdzd7	ENSRNOG00000032946	18.4487	2.66705	0.778079	3.42774	0.000608638	0.00615161
Slc25a21	ENSRNOG00000008931	4.25965	5.3231	1.55313	3.42734	0.000609532	0.00615722
Snd1	ENSRNOG00000031173	1386.89	-0.410395	0.119805	-3.42552	0.000613617	0.00619504
Poglut2	ENSRNOG00000011740	434.672	-0.51122	0.14925	-3.42525	0.000614229	0.00619778
Gtf3c6	ENSRNOG00000000586	248.518	0.758642	0.221649	3.42271	0.00062	0.00625256
Stam2	ENSRNOG00000027447	310.948	-0.781641	0.228442	-3.42161	0.00062251	0.00627439
LOC501467	ENSRNOG00000048976	7.36838	5.85901	1.71243	3.42145	0.000622877	0.00627462
Opcml	ENSRNOG00000023809	4.76103	5.88296	1.71969	3.42095	0.000624023	0.00628269
Bloc1s6	ENSRNOG00000037160	111.974	0.952854	0.278636	3.41971	0.000626885	0.00630801
Il1r1	ENSRNOG00000014504	3065.81	-0.614178	0.179633	-3.41907	0.000628355	0.00631931
Obsl1	ENSRNOG00000015346	91.871	1.02567	0.300059	3.41824	0.000630275	0.00633511
Ppfibp1	ENSRNOG00000031709	1529.03	1.04342	0.305499	3.41547	0.00063672	0.00639637
Gpr3	ENSRNOG00000009540	12.0865	-2.48497	0.727692	-3.41487	0.000638136	0.00640706
Mt1	ENSRNOG00000038047	11.7186	-2.94694	0.863457	-3.41296	0.000642622	0.00644854
Hmcn1	ENSRNOG00000028627	29.7568	2.08278	0.6104	3.41215	0.000644518	0.006464
Nrg2	ENSRNOG00000019093	9.99953	3.20671	0.940019	3.41133	0.000646478	0.00648009
Ankrd28	ENSRNOG00000019697	305.015	-0.741281	0.217398	-3.40979	0.000650125	0.00651306
Slc2a1	ENSRNOG00000007284	1014.17	-0.670055	0.196539	-3.40927	0.000651371	0.00652195
Otulin	ENSRNOG00000012017	78.9663	1.00005	0.293353	3.40904	0.000651924	0.0065239
Taf15	ENSRNOG00000058393	5.41108	5.63162	1.65234	3.40828	0.000653749	0.00653856
Kcmf1	ENSRNOG00000015097	909.229	-0.729058	0.213996	-3.40688	0.00065709	0.0065676
Jph1	ENSRNOG00000006110	5.56016	5.43958	1.5967	3.40677	0.000657373	0.0065676
Rrp1	ENSRNOG00000001203	557.303	0.546393	0.160407	3.4063	0.000658495	0.00657502
Enpep	ENSRNOG00000051854	5.77213	5.5079	1.61704	3.40616	0.000658838	0.00657502
Abraxas2	ENSRNOG00000017222	321.758	-0.563683	0.165527	-3.40538	0.000660715	0.00659013
Prune1	ENSRNOG00000021120	79.6987	1.0381	0.304905	3.40469	0.000662398	0.00659615
Klhl11	ENSRNOG00000016921	227.721	-0.661879	0.194404	-3.40466	0.000662476	0.00659615
Sdf2l1	ENSRNOG00000001859	219.084	1.05402	0.309597	3.4045	0.000662859	0.00659615
Pde8a	ENSRNOG00000019005	232.765	0.848416	0.249218	3.40431	0.000663307	0.00659615
Sh3rf2	ENSRNOG00000018780	265.515	-0.638486	0.187552	-3.40431	0.000663315	0.00659615
Dpm1	ENSRNOG00000010993	376.601	-0.659109	0.193614	-3.40424	0.000663492	0.00659615
Stk4	ENSRNOG00000013529	771.714	-0.582048	0.171043	-3.40293	0.00066667	0.00662412
Abcg4	ENSRNOG00000008862	10.9853	3.59362	1.05616	3.40253	0.000667639	0.00663014
Rspo1	ENSRNOG00000009656	417.348	0.600692	0.17658	3.40181	0.000669423	0.00664423
Lrrc42	ENSRNOG00000009983	314.191	0.701606	0.20639	3.39942	0.000675284	0.00669874
Gtf2h1	ENSRNOG00000012360	687.249	-0.827384	0.243488	-3.39805	0.000678679	0.00672681
Tgm1	ENSRNOG00000020136	70.1313	-1.07782	0.317195	-3.39798	0.000678852	0.00672681
Enpp1	ENSRNOG00000013994	118.126	-0.922443	0.271532	-3.39718	0.000680833	0.00674276
Cdc42	ENSRNOG00000013536	1075.38	-0.452293	0.133144	-3.39703	0.000681212	0.00674285
Cand1	ENSRNOG00000007834	1213.9	-0.56902	0.167513	-3.39688	0.000681596	0.00674298
Pafah1b2	ENSRNOG00000057102	1295.19	-0.416471	0.12261	-3.39671	0.000682003	0.00674334
Dnah2	ENSRNOG00000052688	35.6861	2.62146	0.771857	3.3963	0.000683047	0.00674938
Akap11	ENSRNOG00000009987	390.87	0.835916	0.246135	3.39617	0.000683354	0.00674938
Camkmt	ENSRNOG00000030629	23.9667	1.73417	0.510823	3.39486	0.000686625	0.006778
5_8S_rRNA	ENSRNOG00000056784	27.176	2.92025	0.860258	3.39462	0.000687236	0.00678036
Fam110c	ENSRNOG00000005660	138.552	-1.21412	0.357709	-3.39417	0.000688382	0.00678798
Vps11	ENSRNOG00000010733	343.982	-0.609779	0.179669	-3.39391	0.000689032	0.00679071
Prr12	ENSRNOG00000059408	161.424	1.21053	0.356731	3.3934	0.000690313	0.00679965
Trmt6	ENSRNOG00000021270	389.09	1.03011	0.303833	3.39039	0.000697927	0.00687094
Zc3h7b	ENSRNOG00000055925	637.156	0.691455	0.203971	3.38997	0.000699011	0.00687764
Gbp6	ENSRNOG00000002134	227.866	0.646141	0.190612	3.38983	0.000699364	0.00687764
Mapk8	ENSRNOG00000020155	215.134	-0.601239	0.177385	-3.38947	0.000700285	0.00688298
Lamtor3	ENSRNOG00000010552	178.478	-0.818764	0.241664	-3.38802	0.000703994	0.0069157
Zmynd11	ENSRNOG00000014670	321.023	-0.878444	0.259325	-3.38743	0.000705515	0.00692691
Cfl2	ENSRNOG00000045892	972.746	-0.740164	0.218669	-3.38486	0.00071215	0.00698828
Pld1	ENSRNOG00000028156	359.426	-0.59721	0.176457	-3.38444	0.000713228	0.0069951
Rcan1	ENSRNOG00000001979	248.507	-0.610664	0.180518	-3.38285	0.000717379	0.00703202
Mmd	ENSRNOG00000002436	251.039	-0.62518	0.1849	-3.38118	0.000721745	0.00707101
Phex	ENSRNOG00000023440	6.40305	5.15326	1.52553	3.37802	0.000730088	0.00714653
RGD1305110	ENSRNOG00000054669	61.1801	1.65135	0.48886	3.37797	0.00073024	0.00714653
Dennd5a	ENSRNOG00000012206	1030.12	-0.585573	0.173365	-3.37769	0.000730981	0.00714994
Psen1	ENSRNOG00000009110	439.214	-0.586008	0.173567	-3.37627	0.000734759	0.00718304
Tbx18	ENSRNOG00000010685	92.1879	0.975662	0.289054	3.37537	0.000737176	0.0072028
Sin3a	ENSRNOG00000032254	608.637	0.579875	0.171838	3.37454	0.000739391	0.00722057
Dpp10	ENSRNOG00000002595	4.08292	5.29324	1.56906	3.37352	0.000742133	0.00724346
Net1	ENSRNOG00000017765	374.486	-0.581705	0.172495	-3.37231	0.000745402	0.00726861
Sdc4	ENSRNOG00000014297	4840.53	-0.639849	0.189738	-3.37227	0.000745509	0.00726861
Cebpe	ENSRNOG00000014282	7.08475	5.25511	1.55939	3.36998	0.000751743	0.00732547
Adcy4	ENSRNOG00000020401	29.7287	1.60566	0.47654	3.3694	0.000753316	0.00733687
Ikbke	ENSRNOG00000025100	295.246	0.606645	0.180062	3.36909	0.000754159	0.00734116
Ybx1-ps3	ENSRNOG00000032902	158.329	0.702226	0.208479	3.36833	0.000756242	0.0073575
Abcb5	ENSRNOG00000006398	6.02345	5.2401	1.55579	3.36813	0.000756791	0.00735891
Tbc1d12	ENSRNOG00000036598	33.669	-1.52114	0.451783	-3.36697	0.000759989	0.00738606
Caprin1	ENSRNOG00000009152	7527.96	-0.683805	0.203136	-3.36624	0.000762006	0.0074017
Nr4a2	ENSRNOG00000005600	6.13393	-5.11007	1.51816	-3.36596	0.000762776	0.00740417
Mroh6	ENSRNOG00000032231	9.49471	4.63472	1.37698	3.36585	0.000763073	0.00740417
Trpc4ap	ENSRNOG00000019152	1429.46	-0.482382	0.143332	-3.36548	0.0007641	0.00741018
Agap3	ENSRNOG00000012764	335.665	-0.715521	0.212702	-3.36395	0.000768348	0.00744741
Fam91a1	ENSRNOG00000008271	905.75	-0.692503	0.20595	-3.36249	0.000772434	0.00748303
Mcpt1	ENSRNOG00000020625	5.43692	5.26339	1.56564	3.36182	0.0007743	0.00749712
Lrmp	ENSRNOG00000029308	4.66593	5.29753	1.57621	3.36092	0.000776842	0.00751773
Cox7c	ENSRNOG00000030237	198.626	-0.792243	0.235742	-3.36063	0.000777651	0.00751864
Gnpnat1	ENSRNOG00000008641	181.641	0.838735	0.24958	3.36059	0.000777762	0.00751864
AABR07068674.1	ENSRNOG00000057758	6.62206	5.63651	1.67734	3.36038	0.000778353	0.00752036
Mcemp1	ENSRNOG00000028259	38.8567	1.15698	0.344353	3.35988	0.000779758	0.00752994
Aff2	ENSRNOG00000052572	11.3772	3.08858	0.919319	3.35964	0.000780439	0.00753252
SNORD42	ENSRNOG00000055722	5.88086	-4.41852	1.31552	-3.35878	0.000782884	0.00755069
Akap8l	ENSRNOG00000006355	125.671	1.02	0.303691	3.35868	0.000783151	0.00755069
Nptx1	ENSRNOG00000003741	156.56	1.15702	0.344561	3.35795	0.000785239	0.00756681
Ccdc141	ENSRNOG00000012580	16.296	2.77561	0.826787	3.3571	0.000787656	0.00758608
Sec23a	ENSRNOG00000004657	391.818	-0.652639	0.194444	-3.35643	0.000789546	0.00759901
Dnmt3a	ENSRNOG00000026649	225.546	0.731963	0.218084	3.35633	0.000789833	0.00759901
Tiam1	ENSRNOG00000021569	145.862	0.918069	0.273717	3.35408	0.000796287	0.00765706
Cntn4	ENSRNOG00000005652	5.01302	4.99401	1.48976	3.35222	0.00080165	0.00770456
Rap2a	ENSRNOG00000051564	454.749	-0.763186	0.227687	-3.35191	0.000802547	0.00770911
Cideb	ENSRNOG00000020377	3.78406	5.20725	1.55375	3.35141	0.000804026	0.00771924
Prrc2a	ENSRNOG00000000852	2565.71	1.08092	0.322596	3.3507	0.000806086	0.00773494
Ufsp2	ENSRNOG00000012087	782.443	0.840321	0.25084	3.35003	0.00080804	0.0077496
Ndc80	ENSRNOG00000013727	485.723	0.772239	0.230657	3.348	0.000813966	0.00780233
Parp11	ENSRNOG00000060689	25.4294	1.76261	0.526578	3.34729	0.000816067	0.00781835
Picalm	ENSRNOG00000018322	1669.19	-0.742503	0.221901	-3.34611	0.000819553	0.00784762
Hap1	ENSRNOG00000014819	154.235	0.972382	0.290644	3.34561	0.000821027	0.00785596
Samd11	ENSRNOG00000020342	95.6699	1.18238	0.353423	3.34552	0.000821287	0.00785596
Brca2	ENSRNOG00000001111	263.038	1.11186	0.332506	3.34389	0.000826139	0.00789821
Pan3	ENSRNOG00000000942	322.591	-0.623091	0.186375	-3.34321	0.000828165	0.00791343
Nus1	ENSRNOG00000000411	298.079	0.741991	0.222044	3.34164	0.00083285	0.00795402
5S_rRNA	ENSRNOG00000034799	17.3087	3.11434	0.932196	3.34086	0.000835191	0.0079722
LOC100911248	ENSRNOG00000001868	142.459	-1.2279	0.367607	-3.34025	0.000837037	0.00798563
Nab2	ENSRNOG00000008415	716.496	-0.471093	0.141062	-3.33961	0.000838964	0.00799982
Eef1akmt1	ENSRNOG00000009849	57.9763	1.16955	0.350259	3.33911	0.000840462	0.00800991
Gtf2a1	ENSRNOG00000004300	198.874	0.935506	0.280199	3.33872	0.000841653	0.00801706
Capza1	ENSRNOG00000013538	1347.45	-0.617188	0.184876	-3.33838	0.000842672	0.00802257
Zfp955a	ENSRNOG00000048577	215.391	1.12047	0.335755	3.33717	0.000846361	0.00805348
5S_rRNA	ENSRNOG00000034772	13.8356	2.59011	0.776197	3.33693	0.000847103	0.00805633
Nos1	ENSRNOG00000001130	15.0702	4.60563	1.38034	3.33659	0.000848141	0.00806045
Lrrc14b	ENSRNOG00000028357	4.22892	6.13184	1.83782	3.33647	0.000848483	0.00806045
Opn5	ENSRNOG00000012689	4.75523	5.5838	1.67364	3.33633	0.000848938	0.00806045
Tmem170a	ENSRNOG00000049019	81.6822	-0.841512	0.252236	-3.3362	0.000849307	0.00806045
Slc6a19	ENSRNOG00000026501	6.19241	5.18737	1.5552	3.33551	0.000851428	0.00807637
AABR07065078.1	ENSRNOG00000002874	105.737	1.29051	0.386969	3.33492	0.000853243	0.00808937
AABR07001210.1	ENSRNOG00000057057	10.1961	5.2154	1.564	3.33466	0.000854033	0.00809264
Vezt	ENSRNOG00000006514	257.809	-0.550522	0.165109	-3.33429	0.000855179	0.00809928
Lrrc1	ENSRNOG00000005970	165.667	0.711488	0.213456	3.33319	0.000858573	0.0081272
LOC100364500	ENSRNOG00000048951	114.657	0.772875	0.231911	3.33263	0.000860288	0.0081392
Hmces	ENSRNOG00000010474	758.226	0.516108	0.154949	3.33082	0.000865904	0.00818547
Atp6v1e1	ENSRNOG00000011905	287.327	-0.625956	0.187932	-3.33076	0.000866077	0.00818547
Eef2	ENSRNOG00000020266	20967.3	-0.69964	0.210063	-3.33061	0.000866554	0.00818572
Zfp503	ENSRNOG00000014237	260.577	0.785285	0.235818	3.33005	0.000868305	0.00819801
Bbox1	ENSRNOG00000059519	4.40187	6.19129	1.85967	3.32925	0.000870806	0.00821736
Slc13a1	ENSRNOG00000008121	8.34972	4.75598	1.42866	3.32898	0.000871658	0.00822113
Vps37a	ENSRNOG00000012001	208.051	-0.755317	0.226914	-3.32865	0.000872666	0.00822638
Gem	ENSRNOG00000015160	34.8056	-1.5741	0.473102	-3.3272	0.000877224	0.00826507
Gucy1a1	ENSRNOG00000012302	7.8751	6.20225	1.8643	3.32685	0.000878333	0.00826987
Tmem255b	ENSRNOG00000026336	29.1641	2.00232	0.601884	3.32675	0.000878642	0.00826987
Cux2	ENSRNOG00000001259	23.1641	2.15733	0.648535	3.32646	0.000879562	0.00827425
Epha2	ENSRNOG00000009222	865.451	-0.761721	0.229029	-3.32587	0.000881445	0.00828768
Mlc1	ENSRNOG00000032871	5.46236	4.98784	1.4998	3.32567	0.000882077	0.00828934
AABR07066861.1	ENSRNOG00000054665	6.2086	5.30872	1.59671	3.32479	0.000884861	0.00831121
Mylk2	ENSRNOG00000008235	18.4557	2.84275	0.855242	3.32392	0.000887627	0.00833289
Col19a1	ENSRNOG00000012759	11.663	3.64738	1.09776	3.32256	0.000891967	0.00836932
Ammecr1l	ENSRNOG00000016250	513.713	-0.560319	0.168691	-3.32156	0.000895144	0.0083948
AABR07001416.1	ENSRNOG00000059050	20.2634	1.77219	0.533684	3.32068	0.000897982	0.00841708
Dennd3	ENSRNOG00000010794	93.1994	1.05244	0.316981	3.32021	0.000899512	0.00842708
Mpzl1	ENSRNOG00000003248	334.752	-0.690329	0.208056	-3.318	0.000906635	0.00848525
Ccdc9	ENSRNOG00000048848	90.8783	1.47853	0.445611	3.318	0.000906654	0.00848525
Otud1	ENSRNOG00000016950	24.2742	-2.252	0.679005	-3.31662	0.000911147	0.00852292
Ripk3	ENSRNOG00000020465	771.003	-0.494193	0.149028	-3.3161	0.000912838	0.00853195
Lpcat1	ENSRNOG00000017930	146.203	0.955774	0.288228	3.31603	0.00091305	0.00853195
Des	ENSRNOG00000019810	986.408	-0.841593	0.25384	-3.31545	0.000914959	0.00854541
Fam49b	ENSRNOG00000061246	287.218	-0.611604	0.184538	-3.31424	0.00091892	0.008578
Phf14	ENSRNOG00000005775	360.437	1.0459	0.31571	3.31284	0.000923535	0.00861476
Pycard	ENSRNOG00000019675	27.538	1.54797	0.467274	3.31276	0.000923805	0.00861476
Parp3	ENSRNOG00000012865	727.463	0.452426	0.136582	3.31249	0.000924709	0.00861878
Arhgap15	ENSRNOG00000031168	3.33111	5.40025	1.63045	3.31212	0.000925903	0.00862549
Anp32a	ENSRNOG00000058484	36.6488	1.70768	0.515684	3.31148	0.000928027	0.00864085
LOC108348250	ENSRNOG00000017857	173.167	0.860156	0.259813	3.31068	0.0009307	0.00866131
Gxylt2	ENSRNOG00000005621	10.5032	3.44438	1.04047	3.31041	0.000931607	0.00866533
Mov10l1	ENSRNOG00000031093	9.03916	4.72086	1.42637	3.3097	0.000933954	0.00868272
Map3k14	ENSRNOG00000003278	106.066	1.1507	0.347706	3.30941	0.000934925	0.00868731
Rmnd1	ENSRNOG00000019501	255.979	0.678385	0.205058	3.30826	0.000938788	0.00871875
Gjc1	ENSRNOG00000048838	96.341	-0.772277	0.233461	-3.30795	0.000939806	0.00872376
Rad52	ENSRNOG00000009742	61.4871	1.34204	0.405767	3.30742	0.000941581	0.00873578
Bap1	ENSRNOG00000019097	823.627	0.591651	0.178895	3.30725	0.000942167	0.00873676
Nbr1	ENSRNOG00000020730	727.408	-0.726194	0.21965	-3.30615	0.000945886	0.00876678
Marcks	ENSRNOG00000000579	567.613	0.988811	0.29911	3.30585	0.00094689	0.00877162
Golga4	ENSRNOG00000029910	253.605	1.07558	0.325375	3.30568	0.000947476	0.00877258
Zfp91	ENSRNOG00000012524	609.757	0.912556	0.276113	3.30501	0.000949727	0.00878896
Scn10a	ENSRNOG00000032473	7.10477	5.37308	1.62583	3.30481	0.000950393	0.00879065
Mcam	ENSRNOG00000007726	284.133	0.659237	0.199515	3.3042	0.000952467	0.00880414
Ggps1	ENSRNOG00000016767	53.0353	1.32516	0.401066	3.3041	0.000952819	0.00880414
Cacna1i	ENSRNOG00000060407	18.8766	2.12045	0.641921	3.30329	0.000955574	0.00882512
Fam181b	ENSRNOG00000010763	5.41077	5.49317	1.66326	3.30264	0.000957785	0.00884106
Fstl1	ENSRNOG00000002746	5265.21	-0.41678	0.126241	-3.30146	0.000961841	0.008874
Rab20	ENSRNOG00000023991	334.806	-0.767998	0.232641	-3.30122	0.000962664	0.00887708
Adam17	ENSRNOG00000060694	1051.74	-0.689439	0.208877	-3.30069	0.000964487	0.00888838
U1	ENSRNOG00000054722	4.87041	5.09655	1.54414	3.30058	0.000964865	0.00888838
Casp4	ENSRNOG00000033697	151.33	0.840675	0.254758	3.2999	0.000967184	0.00890523
Taf1d	ENSRNOG00000010921	865.252	-0.811172	0.245848	-3.29949	0.000968594	0.00891361
LOC314140	ENSRNOG00000056011	371.415	-0.771973	0.233977	-3.29936	0.000969073	0.00891361
Pum3	ENSRNOG00000012574	407.726	0.892379	0.270519	3.29876	0.000971113	0.00892786
Aldh1a1	ENSRNOG00000017619	8.78795	5.02639	1.52444	3.29722	0.000976482	0.00897269
Arid5b	ENSRNOG00000000635	840.023	-0.710736	0.215644	-3.29588	0.000981137	0.00901092
Herpud2	ENSRNOG00000029995	68.8264	1.33446	0.404971	3.29519	0.000983556	0.00902858
Cntln	ENSRNOG00000043151	14.0515	3.79919	1.15324	3.29435	0.000986482	0.00905087
Olr1	ENSRNOG00000056219	2759.85	-0.737737	0.224025	-3.2931	0.00099088	0.00908664
AC125757.2	ENSRNOG00000058467	9.45278	5.43667	1.65137	3.29222	0.000993981	0.00911049
Zfp207	ENSRNOG00000000236	1716.51	-0.553586	0.168184	-3.29155	0.000996365	0.00912774
Hectd4	ENSRNOG00000001352	447.43	0.803011	0.24411	3.28955	0.00100349	0.00918842
Pdlim7	ENSRNOG00000013653	1037.86	1.10087	0.334726	3.28888	0.00100587	0.00920552
5S_rRNA	ENSRNOG00000044200	3.70531	5.68852	1.73087	3.28651	0.00101438	0.00927874
Cdkn2aip	ENSRNOG00000022736	221.083	-0.642692	0.195608	-3.28562	0.00101758	0.00930339
Grb10	ENSRNOG00000004290	15.7918	2.95524	0.899645	3.28489	0.0010202	0.00932268
Lin28a	ENSRNOG00000060320	9.67432	4.67482	1.42325	3.28461	0.00102122	0.0093273
Eif1ax	ENSRNOG00000005736	1269.08	-0.593442	0.180695	-3.28422	0.00102265	0.00933562
Xpnpep1	ENSRNOG00000012084	1800.9	-0.447681	0.136325	-3.28393	0.00102369	0.00934048
Cert1	ENSRNOG00000015686	292.626	-0.668373	0.203547	-3.28364	0.00102477	0.00934562
Cers4	ENSRNOG00000001072	236.44	1.05287	0.320769	3.28235	0.00102947	0.00938377
Me1	ENSRNOG00000009715	567.976	-0.648479	0.19759	-3.28194	0.00103097	0.00939274
Cstf3	ENSRNOG00000012089	401	-0.68616	0.209116	-3.28124	0.00103351	0.0094112
[truncated: 30,884 more rows]

## Sheet: BPM.Delta_12hr.vs.WT_12hr
name	gene_id	baseMean	log2FoldChange	lfcSE	stat	pvalue	padj
50S ribosomal protein L10	BGD375465	484.806	1.9139	0.235433	8.12927	4.31871e-16	3.04469e-13
50S ribosomal protein L7/L12	BGD375463	388.222	1.61641	0.227024	7.12001	1.07922e-12	3.80424e-10
30S ribosomal protein S20	BGD370719	258.747	1.54991	0.232329	6.6712	2.53721e-11	5.96244e-09
type VI secretion system protein TssD-5	BGD378881	770.791	1.58832	0.268251	5.92103	3.19937e-09	5.63888e-07
transposase	BGD378919	64.8053	2.41293	0.417972	5.77294	7.78998e-09	1.09839e-06
porin protein	BGD377643	969.384	-1.16752	0.215325	-5.42215	5.88879e-08	6.91933e-06
DNA-binding protein HU-alpha	BGD368975	400.879	1.14231	0.223637	5.10787	3.25807e-07	3.28134e-05
cold shock-like protein	BGD370775	459.874	-1.31837	0.278215	-4.73868	2.15115e-06	0.00018957
porin protein	BGD377309	47.347	-2.16837	0.480226	-4.51532	6.32216e-06	0.000495235
50S ribosomal protein L25	BGD370013	299.706	0.93644	0.216302	4.32931	1.49579e-05	0.000983988
RNA polymerase factor sigma-54	BGD370039	97.2275	1.26663	0.293246	4.31933	1.56504e-05	0.000983988
hypothetical protein	BGD372021	46.49	-1.94545	0.451975	-4.30434	1.67487e-05	0.000983988
iron transport receptor protein	BGD378299	80.187	-1.55995	0.366442	-4.25703	2.07165e-05	0.00112347
type III secretion system effector BopC (T3SS-3)	BGD378915	195.071	1.5332	0.367463	4.17238	3.01439e-05	0.00151796
hypothetical protein	BGD371571	38.6342	-2.05473	0.500275	-4.1072	4.00489e-05	0.0018823
RNA-binding protein Hfq	BGD372033	153.433	-1.07903	0.267369	-4.03574	5.44301e-05	0.00239832
hypothetical protein	BGD370533	36.0011	-2.13242	0.532514	-4.00445	6.21622e-05	0.0025779
hypothetical protein	BGD372611	60.7616	1.64062	0.412553	3.97675	6.98629e-05	0.0027363
HNS-like transcriptional regulator	BGD375605	511.48	-1.02117	0.259005	-3.94266	8.05826e-05	0.00299004
polynucleotide phosphorylase	BGD371389	222.199	-0.882602	0.227007	-3.88799	0.000101078	0.00356301
50S ribosomal protein L34	BGD369119	185.318	-0.913221	0.244171	-3.74009	0.000183958	0.00586189
BhuR	BGD376381	38.4651	-1.80872	0.484622	-3.73222	0.000189796	0.00586189
regulator of type III secretion system effector proteins BsaN (T3SS-3)	BGD378975	117.383	-1.22991	0.329706	-3.73032	0.000191239	0.00586189
molybdopterin biosynthesis protein	BGD373887	63.2449	-1.42121	0.39475	-3.60027	0.000317881	0.00933777
elongation factor P	BGD373821	167.271	-0.99512	0.279894	-3.55534	0.000377484	0.0102356
putative type III secretion system chaperone protein (T3SS-3)	BGD378917	40.3127	1.54833	0.434247	3.56554	0.000363104	0.0102356
PTS system, EIIA component	BGD370037	79.5194	1.26642	0.360051	3.51733	0.000435917	0.0113823
transcription-repair coupling factor	BGD373165	31.1888	1.65527	0.473047	3.49918	0.000466698	0.0117508
hypothetical protein	BGD376679	20.5686	2.05254	0.59664	3.44017	0.000581347	0.0141327
extracytoplasmic-function sigma-70 factor	BGD372531	54.0441	-1.50703	0.444957	-3.38691	0.000706846	0.0166109
glutamate synthase large subunit	BGD375335	44.6516	1.44251	0.428437	3.3669	0.000760183	0.017288
siderophore biosynthesis related ABC transport protein	BGD372515	20.7797	-2.27977	0.685289	-3.32674	0.000878698	0.0193588
histone H1-like protein	BGD374983	33.7119	1.60262	0.483133	3.31715	0.000909406	0.0194282
6-pyruvoyl tetrahydrobiopterin synthase	BGD369335	65.7213	1.21274	0.366935	3.30504	0.000949619	0.0196906
flagellin	BGD375681	233.82	-0.878431	0.272569	-3.22279	0.0012695	0.0255714
30S ribosomal protein S1	BGD374019	495.51	-0.653309	0.204139	-3.20031	0.00137282	0.0268843
membrane attached glycosyl hydrolase	BGD372995	20.7098	-1.98289	0.643119	-3.08324	0.00204762	0.0390154
exported outer membrane porin	BGD371039	336.363	-0.765428	0.254134	-3.0119	0.00259618	0.048166
hypothetical protein	BGD372821	346.49	-0.761793	0.255487	-2.98173	0.00286626	0.0506747
carbon starvation protein A	BGD380227	57.5826	-1.12258	0.376607	-2.98078	0.00287516	0.0506747
transcriptional regulator	BGD375243	50.927	1.36326	0.464184	2.93689	0.0033152	0.0570052
hypothetical protein	BGD369197	42.3788	1.55651	0.535698	2.90558	0.00366572	0.0577996
hypothetical protein	BGD369449	40.5774	-1.3647	0.470009	-2.90357	0.00368934	0.0577996
hypothetical protein	BGD376629	196.877	-0.915148	0.314819	-2.90691	0.00365023	0.0577996
cell surface protein	BGD379987	33.405	1.4744	0.506232	2.91251	0.00358542	0.0577996
hypothetical protein	BGD370257	98.9115	-0.911819	0.317732	-2.86977	0.0041077	0.0579185
30S ribosomal protein S16	BGD373971	21.4901	-1.72881	0.601741	-2.87302	0.00406575	0.0579185
outer membrane protein a	BGD374033	1535.23	0.625107	0.217604	2.87269	0.00406997	0.0579185
porin related exported protein	BGD379241	141.514	-0.929035	0.321872	-2.88635	0.00389735	0.0579185
geranyltranstransferase	BGD379413	18.2379	-1.9983	0.690212	-2.89519	0.0037893	0.0579185
ATP synthase F0F1 subunit alpha	BGD375837	159.81	-0.899051	0.315205	-2.85227	0.00434077	0.0600047
recombinase A	BGD370529	67.973	1.16841	0.415012	2.81538	0.00487201	0.0660533
hypothetical protein	BGD374029	434.069	-0.585418	0.209992	-2.78781	0.00530653	0.0705868
chromosome partition protein	BGD373293	40.0737	-1.2554	0.45385	-2.76612	0.00567273	0.0740607
glyceraldehyde 3-phosphate dehydrogenase 1	BGD374907	81.3615	-0.931532	0.337803	-2.75762	0.00582246	0.0746334
hypothetical protein	BGD370821	53.9734	-1.21177	0.444273	-2.72754	0.00638085	0.078921
acyl carrier protein	BGD373855	165.345	0.717483	0.262721	2.73097	0.00631489	0.078921
porin-related protein	BGD376423	24.1092	-1.85314	0.69166	-2.67927	0.00737839	0.0896856
hypothetical protein	BGD373041	23.3202	1.51424	0.571117	2.65137	0.00801653	0.0926501
3-oxoacyl-ACP synthase	BGD373861	67.0546	-0.937094	0.353085	-2.65402	0.00795396	0.0926501
capsule polysaccharide biosynthesis protein	BGD374607	95.006	1.01462	0.382581	2.65204	0.0080006	0.0926501
ABC transporter ATP-binding protein	BGD374217	52.3102	-1.03158	0.392003	-2.63156	0.00849927	0.0956978
preprotein translocase subunit YajC	BGD374741	24.4823	-1.54405	0.58721	-2.62947	0.00855172	0.0956978
GTP-binding protein	BGD372035	44.2138	-1.39799	0.532836	-2.62367	0.00869873	0.0957883
type III secretion chaperone protein BicA (T3SS-3)	BGD378949	25.8275	1.40112	0.535084	2.61851	0.00883154	0.0957883
preprotein translocase subunit SecB	BGD369863	36.2171	-1.50431	0.575706	-2.61299	0.00897546	0.0958743
regulator and type III secretion system effector protein BbrD (T3SS-3)	BGD378925	84.8265	0.894301	0.343697	2.602	0.00926809	0.0975224
hypothetical protein	BGD370069	37.7972	1.13408	0.438406	2.58683	0.00968632	0.0985858
50S ribosomal protein L28	BGD370813	1701.71	0.579836	0.224465	2.58319	0.00978911	0.0985858
ribonuclease	BGD372707	44.0218	-1.1591	0.450404	-2.57347	0.0100683	0.0985858
transcription elongation factor NusA	BGD372803	91.2226	0.848408	0.329119	2.57781	0.00994276	0.0985858
2,3,4,5-tetrahydropyridine-2,6-carboxylate N-succinyltransferase	BGD373299	21.9286	-1.53598	0.595143	-2.58086	0.0098556	0.0985858
chorismate synthase	BGD372889	17.6307	-1.74659	0.682092	-2.56063	0.0104481	0.100903
translation initiation factor IF-3	BGD372853	110.602	-0.83786	0.329152	-2.54551	0.0109118	0.102571
cold shock-like protein	BGD378619	1550.95	-0.480263	0.18857	-2.54687	0.0108695	0.102571
phage-encoded membrane protein	BGD369329	88.9174	0.841045	0.331693	2.53562	0.011225	0.102688
amino-acid transport permease	BGD370823	22.5085	-1.51294	0.600433	-2.51974	0.0117441	0.102688
lipoprotein	BGD371889	56.731	-0.991801	0.390968	-2.53678	0.0111877	0.102688
hypothetical protein	BGD373767	39.6262	1.0878	0.430498	2.52684	0.0115093	0.102688
50S ribosomal protein L13	BGD374823	182.338	-0.725638	0.288166	-2.51812	0.0117982	0.102688
succinate dehydrogenase cytochrome b-556 subunit	BGD379325	34.4078	-1.4489	0.573909	-2.52462	0.0115824	0.102688
triosephosphate isomerase	BGD371393	52.9866	-1.45774	0.580239	-2.51231	0.0119943	0.103122
4-hydroxyphenylpyruvate dioxygenase	BGD375515	69.8879	-1.01429	0.407073	-2.49165	0.012715	0.108001
hypothetical protein	BGD371529	92.0204	-0.832085	0.335081	-2.48324	0.0130194	0.10927
hypothetical protein	BGD369127	153.14	0.631506	0.254967	2.47682	0.013256	0.109947
hypothetical protein	BGD380137	77.1066	-0.84165	0.341875	-2.46186	0.0138217	0.113306
type III secretion system inner membrane ring component BsaM (T3SS-3)	BGD378977	286.646	-0.630428	0.257067	-2.45239	0.0141912	0.114997
phospho-N-acetylmuramoyl-pentapeptide- transferase	BGD375065	25.7389	-1.32267	0.543945	-2.43162	0.0150315	0.119136
hypothetical protein	BGD379449	36.5674	-1.13258	0.465811	-2.43142	0.0150398	0.119136
hydrolase	BGD374479	25.3276	-1.39607	0.5761	-2.42331	0.01538	0.120476
FtsH endopeptidase	BGD371709	86.6796	-0.734021	0.306357	-2.39597	0.0165765	0.128261
histidine-binding periplasmic protein	BGD373739	24.1226	-1.39924	0.584863	-2.39242	0.0167376	0.128261
30S ribosomal protein S15	BGD371387	972.944	0.480983	0.202322	2.37731	0.0174393	0.131725
hypothetical protein	BGD375167	19.7335	-1.51389	0.637507	-2.3747	0.0175633	0.131725
UDP-N-acetylenolpyruvoylglucosamine reductase	BGD370713	17.4773	-1.58677	0.671612	-2.36263	0.018146	0.134662
penicillin-binding protein 6	BGD369789	32.6076	-1.27267	0.543354	-2.34224	0.0191681	0.138262
flavohemoprotein	BGD374681	21.0863	1.40322	0.599192	2.34186	0.0191881	0.138262
dihydrodipicolinate reductase	BGD374885	22.751	-1.48827	0.635672	-2.34125	0.0192194	0.138262
hypothetical protein	BGD379481	26.5499	1.27651	0.546114	2.33745	0.0194159	0.138265
tRNA (guanine-N(1)-)-methyltransferase	BGD373967	59.4924	-1.11901	0.479527	-2.33357	0.0196181	0.138307
amino acid permease	BGD375553	17.7068	1.43825	0.624983	2.30126	0.0213771	0.149216
50S ribosomal protein L9	BGD371921	234.65	-0.53138	0.233156	-2.27908	0.0226624	0.15422
hypothetical protein	BGD375557	118.723	0.974712	0.427955	2.2776	0.0227501	0.15422
30S ribosomal protein S21	BGD375679	162.311	0.649882	0.285298	2.2779	0.0227323	0.15422
GDP sugar epimerase/dehydratase	BGD374597	22.9796	1.30988	0.577039	2.27	0.0232074	0.155339
flagellar hook-associated protein	BGD377607	43.1574	0.951923	0.4198	2.26756	0.0233559	0.155339
lipoprotein	BGD373485	521.368	-0.507785	0.224581	-2.26103	0.0237574	0.156533
hypothetical protein	BGD376619	88.2649	-0.734201	0.325536	-2.25536	0.0241109	0.156947
polyketide synthase	BGD377893	21.781	1.48369	0.658571	2.2529	0.0242656	0.156947
ATP synthase F0F1 subunit C	BGD375843	68.5317	-0.839889	0.374622	-2.24196	0.0249638	0.159995
hypothetical protein	BGD370929	46.6719	-0.917591	0.409962	-2.23824	0.0252056	0.16009
FkpB-type peptidyl-prolyl cis-trans isomerase	BGD370817	37.965	-1.01418	0.45877	-2.21064	0.0270606	0.170337
non-ribosomal antibiotic-related peptide synthase	BGD372381	29.2442	1.41042	0.641253	2.19948	0.0278441	0.173718
hypothetical protein	BGD372019	90.4557	-0.706782	0.324364	-2.17898	0.0293335	0.181404
ACP S-malonyltransferase	BGD373859	29.8309	-1.16259	0.538927	-2.15723	0.0309881	0.18997
bifunctional glmU protein	BGD369601	23.4248	-1.41259	0.659869	-2.14072	0.032297	0.19134
glycosyl transferase	BGD374603	49.7971	0.890724	0.415821	2.14208	0.0321868	0.19134
bacteriophage protein	BGD375729	30.6118	1.08821	0.507299	2.14511	0.0319439	0.19134
non-ribosomal peptide synthetase	BGD379151	34.9216	1.14187	0.531298	2.1492	0.0316182	0.19134
histidine transport system permease	BGD371043	25.2056	1.15778	0.54642	2.11885	0.0341031	0.200194
DNA gyrase subunit A	BGD374031	83.2406	-0.725442	0.342865	-2.11583	0.0343596	0.200194
hypothetical protein	BGD373039	36.473	1.22749	0.589477	2.08234	0.0373119	0.215472
sigma E factor regulatory protein	BGD373845	47.6683	-1.01984	0.490483	-2.07927	0.0375929	0.215472
hypothetical protein	BGD372993	34.8944	-1.19739	0.579091	-2.06771	0.0386671	0.219841
RNA polymerase sigma factor RpoS	BGD372007	25.3982	1.16489	0.564592	2.06324	0.0390898	0.220467
dihydroorotase	BGD374831	18.5597	-1.38212	0.672731	-2.05449	0.0399281	0.223407
hypothetical protein	BGD373233	33.8048	0.9406	0.464994	2.02282	0.0430914	0.239208
transmembrane fatty acid desaturase	BGD370803	118.211	-0.644072	0.321009	-2.0064	0.044814	0.244005
hypothetical protein	BGD370867	63.7609	0.955945	0.47662	2.00567	0.044891	0.244005
6-phosphogluconate dehydrogenase	BGD379383	21.6777	1.3978	0.697257	2.00471	0.0449938	0.244005
oxidoreductase	BGD370249	32.7356	-0.979825	0.490286	-1.99848	0.0456651	0.245755
phosphoribosylaminoimidazole synthetase	BGD374639	38.8658	-0.867558	0.438645	-1.97781	0.0479498	0.254112
preprotein translocase subunit SecD	BGD374743	42.1954	-0.926434	0.469146	-1.97473	0.0482993	0.254112
trifunctional transcriptional regulator/proline dehydrogenase/pyrroline-5-carboxylate dehydrogenase	BGD375817	18.8147	-1.27543	0.643879	-1.98085	0.0476079	0.254112
isocitrate dehydrogenase	BGD370771	55.9571	-0.753947	0.383422	-1.96636	0.0492569	0.25723
hypothetical protein	BGD368979	38.2845	0.834053	0.42789	1.94922	0.0512687	0.265768
cytochrome c1	BGD375257	38.9823	-1.04938	0.541502	-1.93791	0.0526345	0.270857
phosphate regulon two-component system sensor kinase	BGD371727	28.8716	1.08386	0.561148	1.93151	0.0534197	0.272905
DNA-directed RNA polymerase subunit beta'	BGD375459	295.711	-0.558811	0.290752	-1.92195	0.0546119	0.276988
nucleoside diphosphate kinase	BGD372017	190.156	-0.50566	0.265946	-1.90136	0.0572547	0.287037
hypothetical protein	BGD374501	34.5738	0.837553	0.440772	1.9002	0.0574075	0.287037
cytochrome c oxidase subunit III	BGD369887	68.169	-0.735232	0.388819	-1.89093	0.058633	0.289981
OmpA family lipoprotein	BGD374533	74.9322	-0.775704	0.410524	-1.88954	0.0588189	0.289981
non-ribosomal peptide synthase	BGD378285	18.658	1.34541	0.713279	1.88623	0.0592646	0.29015
cytochrome c oxidase	BGD369877	63.1044	-0.683232	0.365081	-1.87145	0.0612821	0.297958
sugar kinase	BGD374979	75.0088	-0.624572	0.334719	-1.86596	0.0620472	0.298718
restriction modification system methylase	BGD375249	238.844	-0.455115	0.244127	-1.86426	0.0622858	0.298718
glutamate/aspartate periplasmic binding protein	BGD374851	115.318	0.526859	0.28399	1.8552	0.0635673	0.300771
amino-acid permease	BGD375173	50.986	-0.87499	0.471372	-1.85626	0.0634161	0.300771
hypothetical protein	BGD368971	30.2934	0.866351	0.470289	1.84217	0.0654504	0.301585
helicase	BGD370505	35.7721	0.855099	0.463951	1.84308	0.0653174	0.301585
UDP-3-O-[3-hydroxymyristoyl] glucosamine N-acyltransferase	BGD373259	19.2252	-1.20528	0.651459	-1.85012	0.0642957	0.301585
imidazoleglycerol-phosphate dehydratase	BGD375289	31.5349	-0.981406	0.53245	-1.84319	0.0653016	0.301585
succinyl-CoA synthetase subunit beta	BGD370535	36.1736	-0.954851	0.520081	-1.83597	0.0663627	0.303803
hypothetical protein	BGD374075	33.9969	-0.910425	0.498074	-1.82789	0.067566	0.307316
30S ribosomal protein S18	BGD371919	114.414	-0.631069	0.345979	-1.82401	0.0681506	0.307988
spermidine n(1)-acetyltransferase	BGD369161	37.931	-0.998514	0.549736	-1.81635	0.0693165	0.308995
GTP-binding protein	BGD372787	54.8754	-0.740796	0.407748	-1.8168	0.0692478	0.308995
NUDIX hydrolase	BGD375035	17.8734	-1.17526	0.647906	-1.81393	0.0696882	0.308995
UDP-3-O-[3-hydroxymyristoyl] N-acetylglucosamine deacetylase	BGD375045	53.1516	-0.751861	0.416101	-1.80692	0.0707745	0.31185
ribonucleotide-diphosphate reductase subunit beta	BGD374985	100.649	-0.594264	0.329584	-1.80308	0.0713764	0.312549
C-terminal processing protease-3	BGD369855	41.0923	-0.776135	0.436759	-1.77703	0.0755626	0.325844
hypothetical protein	BGD376693	122.358	-0.516836	0.290631	-1.77832	0.0753509	0.325844
hypothetical protein	BGD376719	47.3645	0.755808	0.425664	1.7756	0.0757993	0.325844
oxidoreductase	BGD374489	133.69	0.571068	0.32238	1.77141	0.0764921	0.325892
ATP synthase F0F1 subunit gamma	BGD375835	39.9182	-0.86809	0.490459	-1.76995	0.0767349	0.325892
methionyl-tRNA synthetase	BGD370981	24.4811	-1.04207	0.592303	-1.75934	0.0785191	0.32755
ornithine decarboxylase	BGD370991	35.7981	-0.833762	0.473697	-1.76012	0.0783882	0.32755
hypothetical protein	BGD371305	56.7025	-0.725501	0.411184	-1.76442	0.0776619	0.32755
exported ribonuclease	BGD374919	38.6627	-0.821024	0.46878	-1.75141	0.0798759	0.33125
hemolysin-like protein	BGD372301	19.1158	1.0705	0.625758	1.71073	0.0871318	0.359228
rod shape-determining protein MreB	BGD369349	55.0079	-0.672119	0.394195	-1.70504	0.0881865	0.359373
50S ribosomal protein L22	BGD375435	104.219	-0.739534	0.433323	-1.70666	0.0878859	0.359373
sodium:amino acid symporter	BGD375331	62.9557	-0.60634	0.356382	-1.70138	0.0888724	0.360087
malic enzyme	BGD375521	33.5035	-0.848862	0.49989	-1.6981	0.0894895	0.360515
hypothetical protein	BGD372527	27.2559	-1.03267	0.613394	-1.68353	0.0922726	0.368089
orotate phosphoribosyltransferase	BGD375523	37.6417	-0.764153	0.454096	-1.6828	0.0924138	0.368089
general secretory pathway protein D	BGD368981	40.2262	0.724795	0.43348	1.67204	0.0945166	0.372377
molecular chaperone DnaK	BGD374657	27.7204	0.854383	0.511029	1.67189	0.0945469	0.372377
hypothetical protein	BGD370297	133.431	-0.467656	0.28189	-1.659	0.0971158	0.378415
AraC family transcriptional regulator	BGD373753	17.3256	1.00615	0.606546	1.65881	0.0971532	0.378415
GntR family transcriptional regulator	BGD372699	55.819	-0.632567	0.382003	-1.65592	0.0977374	0.378598
NAD(P)H-dependent glycerol-3-phosphate dehydrogenase	BGD369865	18.601	-1.12576	0.682621	-1.64917	0.0991129	0.380702
4-diphosphocytidyl-2-C-methyl-D-erythritol kinase	BGD370019	322.148	-0.45022	0.273198	-1.64796	0.0993605	0.380702
hypothetical protein	BGD372807	57.3046	-0.741625	0.45487	-1.63041	0.103014	0.390458
histone deacetylase-family protein	BGD373997	20.4465	-1.01654	0.622931	-1.63187	0.102707	0.390458
excinuclease ABC subunit A	BGD370063	17.548	-1.10339	0.684884	-1.61106	0.107167	0.397645
NADH dehydrogenase subunit D	BGD371405	50.8242	-0.756573	0.468887	-1.61355	0.106625	0.397645
hypothetical protein	BGD372037	38.6113	-0.832786	0.515149	-1.61659	0.105966	0.397645
twin arginine translocase A	BGD375271	23.0978	-0.980106	0.606901	-1.61494	0.106324	0.397645
hypothetical protein	BGD372071	64.3152	0.551213	0.345241	1.5966	0.110355	0.407331
hypothetical protein	BGD369747	77.4185	0.627725	0.396254	1.58415	0.11316	0.409118
D-amino acid aminotransferase	BGD369791	47.8497	-0.704623	0.444423	-1.58548	0.112858	0.409118
integral membrane transport protein	BGD371927	33.2911	0.774055	0.487478	1.58788	0.112314	0.409118
biotin-dependent carboxyl transferase	BGD378781	22.9187	-0.94098	0.591929	-1.58968	0.111906	0.409118
DNA-directed RNA polymerase subunit alpha	BGD375393	183.516	-0.409624	0.259225	-1.58019	0.114064	0.410282
acetolactate synthase 3 regulatory subunit	BGD371369	103.275	0.525309	0.336813	1.55965	0.118843	0.418741
ATP synthase F0F1 subunit beta	BGD375833	104.038	-0.698491	0.447763	-1.55996	0.11877	0.418741
type VI secretion system protein TssC-5	BGD378879	75.9613	0.594393	0.381227	1.55916	0.118959	0.418741
hemagglutinin-like protein	BGD379339	18.9064	0.962814	0.618236	1.55736	0.119386	0.418741
2-oxoisovalerate dehydrogenase subunit alpha	BGD380429	19.7064	0.934213	0.598506	1.56091	0.118545	0.418741
adenylate kinase	BGD370727	47.7194	-0.667988	0.432114	-1.54586	0.122138	0.426274
lipoprotein	BGD374261	44.7119	-0.708095	0.458912	-1.54298	0.122834	0.426593
thiol:disulfide interchange protein	BGD369735	32.1111	-0.811678	0.527668	-1.53824	0.123991	0.428497
DNA-binding protein	BGD369143	20.7657	0.980556	0.64344	1.52393	0.127527	0.428721
ferredoxin-NADP reductase	BGD369457	113.886	-0.472211	0.308632	-1.53001	0.126013	0.428721
hypothetical protein	BGD373867	76.1333	0.515262	0.33774	1.52562	0.127105	0.428721
50S ribosomal protein L1	BGD375467	103.328	0.49798	0.326926	1.52322	0.127704	0.428721
hypothetical protein	BGD375897	19.9171	1.00163	0.655693	1.52759	0.126615	0.428721
N-acetylmuramoyl-L-alanine amidase	BGD378865	124.051	0.461004	0.301346	1.52981	0.126063	0.428721
ribosome recycling factor	BGD373273	21.815	0.887308	0.58962	1.50488	0.132355	0.442227
hypothetical protein	BGD371925	18.1902	-0.99497	0.66703	-1.49164	0.135793	0.449904
inosine 5'-monophosphate dehydrogenase	BGD373223	73.5085	-0.524238	0.351572	-1.49113	0.135928	0.449904
phosphoenolpyruvate synthase	BGD373241	118.64	0.413656	0.278956	1.48287	0.138108	0.450768
hypothetical protein	BGD375511	38.0133	-0.698437	0.470139	-1.4856	0.137386	0.450768
ATP-dependent DNA helicase Rep	BGD375755	50.0982	0.622094	0.419226	1.48391	0.137833	0.450768
lysine-arginine-ornithine transport system, binding exported protein	BGD376433	21.8427	-0.879167	0.601317	-1.46207	0.143722	0.46479
MerR family transcriptional regulator	BGD376607	23.7195	0.798703	0.546133	1.46247	0.143612	0.46479
hypothetical protein	BGD378461	19.8619	0.895746	0.615737	1.45475	0.145738	0.469155
50S ribosomal protein L24	BGD375423	50.6171	-0.713301	0.493775	-1.44459	0.148574	0.471912
ATP synthase F0F1 subunit epsilon	BGD375831	60.6144	-0.527395	0.365109	-1.44449	0.148602	0.471912
anaerobic growth regulatory protein	BGD375965	25.1706	-0.886078	0.613396	-1.44455	0.148586	0.471912
translation initiation factor IF-2	BGD372801	157.554	-0.381244	0.26476	-1.43996	0.149878	0.473831
hypothetical protein	BGD369389	25.1465	-0.830175	0.582017	-1.42638	0.15376	0.480188
ATP-binding protein	BGD370985	18.4841	0.859949	0.601772	1.42903	0.152997	0.480188
30S ribosomal protein S21	BGD379403	38.7727	-0.631899	0.443196	-1.42578	0.153933	0.480188
peptidase	BGD372005	44.3824	0.598974	0.422308	1.41834	0.156093	0.482655
alanyl-tRNA synthetase	BGD372983	37.7176	0.640275	0.451347	1.41859	0.15602	0.482655
ABC transporter ATP-binding protein	BGD370827	23.4631	-1.05744	0.751067	-1.40792	0.159154	0.489971
fructose-1,6-bisphosphate aldolase	BGD370573	32.2818	-0.664757	0.47507	-1.39928	0.161729	0.495734
periplasmic amino acid binding transport protein	BGD375815	61.2089	-0.819918	0.589022	-1.392	0.163923	0.500284
two-component response regulator	BGD378927	24.5827	0.734933	0.529333	1.38841	0.165011	0.501435
transcription accessory protein	BGD372051	39.9708	-0.714956	0.517032	-1.38281	0.166724	0.504464
ribonuclease P protein component	BGD369121	21.4055	-0.818559	0.609369	-1.34329	0.179179	0.51142
lipoate-protein ligase B	BGD369799	27.2109	0.803069	0.594798	1.35016	0.176966	0.51142
C4-dicarboxylate transporter DctA	BGD369821	33.2764	-0.657925	0.485173	-1.35606	0.175079	0.51142
TetR family regulatory protein	BGD370275	27.2701	-0.752382	0.556957	-1.35088	0.176734	0.51142
(dimethylallyl)adenosine tRNA methylthiotransferase	BGD370329	18.7186	0.86983	0.637513	1.36441	0.172438	0.51142
NADH dehydrogenase subunit G	BGD371411	35.5747	-0.645141	0.478524	-1.34819	0.177597	0.51142
proline/betaine transporter	BGD371675	51.2991	-0.52653	0.391483	-1.34496	0.178637	0.51142
phosphoglucomutase	BGD374335	34.7203	-0.662486	0.484247	-1.36808	0.171288	0.51142
oxidoreductase	BGD374499	377.987	-0.262352	0.194309	-1.35018	0.176958	0.51142
gluconate permease	BGD374863	57.0634	-0.54426	0.397594	-1.36889	0.171035	0.51142
GTP-dependent nucleic acid-binding protein EngD	BGD375141	30.1693	-0.699351	0.509557	-1.37247	0.169918	0.51142
30S ribosomal protein S3	BGD375433	120.418	-0.411494	0.30235	-1.36099	0.173518	0.51142
hypothetical protein	BGD376627	19.0154	-0.938768	0.692329	-1.35596	0.175113	0.51142
porin protein	BGD377771	87.1077	-0.42296	0.314463	-1.34502	0.178618	0.51142
RND family acriflavine resistance protein A	BGD370603	37.0628	-0.758475	0.569565	-1.33167	0.182967	0.520129
ribonuclease G	BGD371291	17.8171	-0.900463	0.680624	-1.323	0.185836	0.522197
3-ketoacyl-ACP reductase	BGD373857	27.6491	0.74374	0.562266	1.32275	0.185917	0.522197
hypothetical protein	BGD374749	62.4917	-0.484838	0.366173	-1.32407	0.18548	0.522197
cold shock-like protein CspD	BGD375175	1224.89	-0.255258	0.194057	-1.31538	0.188383	0.527024
quinolinate synthetase	BGD370805	21.1769	-0.761987	0.580875	-1.31179	0.18959	0.52768
30S ribosomal protein S17	BGD375427	550.577	-0.291984	0.222954	-1.30961	0.190327	0.52768
replication protein	BGD380585	105.608	0.383699	0.293341	1.30803	0.190863	0.52768
LysR family transcriptional regulator	BGD369207	85.1848	0.400088	0.308716	1.29598	0.194984	0.528707
two component system response regulator	BGD372935	19.8845	0.809945	0.624235	1.2975	0.194459	0.528707
dTDP-glucose 4,6-dehydratase	BGD374375	32.0349	-0.63866	0.49123	-1.30013	0.193558	0.528707
capsule polysaccharide export ABC transporter transmembrane protein	BGD374615	84.549	0.530026	0.40798	1.29915	0.193894	0.528707
outer membrane copper receptor	BGD379369	17.8994	0.822065	0.632892	1.2989	0.193977	0.528707
hypothetical protein	BGD374095	31.5731	0.675221	0.527045	1.28115	0.200142	0.540615
phosphoenolpyruvate-protein phosphotransferase	BGD369851	37.8608	-0.614967	0.481932	-1.27605	0.201939	0.54132
UTP-glucose-1-phosphate uridylyltransferase	BGD372927	20.5093	0.787942	0.617471	1.27608	0.201927	0.54132
preprotein translocase subunit SecG	BGD371395	37.4473	-0.590936	0.464643	-1.27181	0.203442	0.541686
hypothetical protein	BGD376623	24.5855	-0.712621	0.560534	-1.27133	0.203613	0.541686
hypothetical protein	BGD372039	22.5646	-0.703953	0.560178	-1.25666	0.208877	0.543633
adenylosuccinate synthetase	BGD372045	67.5497	-0.440318	0.347892	-1.26568	0.205629	0.543633
biopolymer transport protein	BGD376637	19.9483	-0.936927	0.74277	-1.2614	0.207166	0.543633
hypothetical protein	BGD376725	23.6738	0.725635	0.577551	1.2564	0.208971	0.543633
drug-efflux protein	BGD377159	18.5225	-0.839879	0.666804	-1.25956	0.207829	0.543633
squalene/phytoene synthase	BGD380561	28.6425	-0.653153	0.519655	-1.2569	0.208791	0.543633
Burkholderia intracellular motility A, BimA	BGD378869	28.8038	-0.624283	0.497908	-1.25381	0.20991	0.544069
siderophore related no-ribosomal peptide synthase	BGD372513	25.6105	-0.671095	0.538863	-1.24539	0.212988	0.549269
2-oxoglutarate dehydrogenase E1	BGD372783	113.687	0.369375	0.297414	1.24195	0.214254	0.549269
type VI secretion system protein TssB-5	BGD378877	42.3595	0.600405	0.483248	1.24244	0.214075	0.549269
acetyl-CoA carboxylase carboxyltransferase subunit alpha	BGD373455	32.0083	-0.598955	0.483999	-1.23751	0.215897	0.551475
flagellar hook-associated protein FlgK	BGD369535	27.1443	-0.695575	0.568039	-1.22452	0.220757	0.555869
transcription termination factor Rho	BGD371985	102.612	0.37976	0.3086	1.23059	0.218476	0.555869
hypothetical protein	BGD376817	18.287	-0.945626	0.772266	-1.22448	0.22077	0.555869
aromatic amino acid transport protein	BGD377501	31.1134	-0.596179	0.486775	-1.22475	0.220669	0.555869
squalene--hopene cyclase	BGD380559	32.9663	-0.62266	0.512421	-1.21513	0.224315	0.562784
DNA-directed RNA polymerase subunit omega	BGD374123	24.0527	-0.776662	0.64532	-1.20353	0.228771	0.5679
signal recognition particle protein	BGD374995	26.2744	-0.635301	0.527444	-1.20449	0.228401	0.5679
phage integrase	BGD376663	63.3498	0.506513	0.419961	1.2061	0.227781	0.5679
membrane-bound protease	BGD373265	63.6088	-0.459257	0.382466	-1.20078	0.229837	0.568545
hypothetical protein	BGD372773	18.0093	-0.761507	0.637468	-1.19458	0.232251	0.571059
cell division protein FtsZ	BGD375049	72.8046	-0.534188	0.448166	-1.19194	0.233284	0.571059
metal-related two-component system, response regulator	BGD379875	23.3989	0.685786	0.574896	1.19289	0.232913	0.571059
DNA topoisomerase III	BGD369209	50.7887	0.459898	0.388031	1.18521	0.235935	0.574521
cyclopropane-fatty-acyl-phospholipid synthase	BGD370683	18.9245	0.681924	0.575844	1.18422	0.236328	0.574521
phosphoribosylformylglycinamidine synthase	BGD371831	58.663	-0.43506	0.36824	-1.18146	0.237421	0.575196
hypothetical protein	BGD370869	62.6162	0.421947	0.358764	1.17611	0.239549	0.575611
1-(5-phosphoribosyl)-5-[(5- phosphoribosylamino)methylideneamino] imidazole-4-carboxamide isomerase	BGD375283	33.3652	0.659662	0.560478	1.17696	0.23921	0.575611
malate dehydrogenase	BGD379329	18.3673	-0.841496	0.716239	-1.17488	0.240042	0.575611
hypothetical protein	BGD369101	19.3195	-0.741275	0.633639	-1.16987	0.242054	0.576514
ribonucleotide-diphosphate reductase subunit alpha	BGD374987	58.3357	-0.426635	0.364447	-1.17063	0.241746	0.576514
S-adenosylmethionine synthetase	BGD369401	192.848	-0.273658	0.237954	-1.15005	0.250124	0.578947
glycyl-tRNA synthetase subunit beta	BGD370315	26.6395	-0.647625	0.560435	-1.15558	0.247855	0.578947
pyruvate kinase	BGD370571	28.385	-0.585905	0.510845	-1.14693	0.251409	0.578947
putrescine transport ATP-binding protein	BGD372109	17.5471	-0.744469	0.644899	-1.1544	0.248338	0.578947
prolyl-tRNA synthetase	BGD375001	26.3256	0.750033	0.652385	1.14968	0.250277	0.578947
50S ribosomal protein L21	BGD375015	511.576	-0.299666	0.262115	-1.14326	0.25293	0.578947
30S ribosomal protein S8	BGD375417	68.7668	-0.492839	0.427413	-1.15308	0.248879	0.578947
30S ribosomal protein S10	BGD375447	105.555	0.341737	0.29397	1.16249	0.245037	0.578947
ATP synthase F0F1 subunit A	BGD375845	105.006	-0.36845	0.321512	-1.14599	0.251798	0.578947
aromatic amino acid aminotransferase	BGD376615	23.9666	-0.639777	0.553549	-1.15577	0.247774	0.578947
organic hydroperoxide resistance protein	BGD379447	19.5212	-0.679613	0.594114	-1.14391	0.252661	0.578947
hypothetical protein	BGD380225	118.326	-0.357631	0.312487	-1.14447	0.25243	0.578947
glutathione S-transferase-like protein	BGD374783	20.7129	-0.67944	0.597892	-1.13639	0.255792	0.583603
hypothetical protein	BGD372837	49.4655	0.4529	0.401509	1.12799	0.259322	0.583721
glutamyl-tRNA reductase	BGD375161	27.1729	-0.608723	0.539037	-1.12928	0.258781	0.583721
DegQ protease	BGD375265	27.681	-0.588442	0.521326	-1.12874	0.259008	0.583721
ATP synthase F0F1 subunit B	BGD375841	37.0026	-0.514208	0.454818	-1.13058	0.258233	0.583721
hypothetical protein	BGD379271	27.9362	-0.63673	0.565264	-1.12643	0.259984	0.583721
regulator of type VI secretion system-1 BprC	BGD378923	18.3281	0.798162	0.717869	1.11185	0.266203	0.595789
capsular polysaccharide biosynthesis protein	BGD374599	24.7605	0.714726	0.645982	1.10642	0.268545	0.598324
outer membrane protein	BGD374887	31.8269	0.578931	0.523781	1.10529	0.269033	0.598324
single-stranded DNA-binding protein	BGD370067	25.4909	-0.63177	0.576338	-1.09618	0.273001	0.599581
pyruvate dehydrogenase subunit E1	BGD373577	59.2569	0.439002	0.399431	1.09907	0.271739	0.599581
glycosyltransferase	BGD374609	49.0413	0.416337	0.378503	1.09996	0.271352	0.599581
cytochrome C biogenesis protein	BGD375377	22.0649	-0.656046	0.597895	-1.09726	0.272528	0.599581
stringent starvation protein A	BGD375255	39.0391	-0.465803	0.425983	-1.09348	0.274184	0.600309
hypothetical protein	BGD369875	32.7003	-0.581277	0.536593	-1.08327	0.278687	0.601598
lipoprotein	BGD371869	24.621	0.567869	0.526557	1.07846	0.28083	0.601598
peptidase	BGD373369	77.6728	-0.368834	0.341132	-1.08121	0.279605	0.601598
2-dehydro-3-deoxyphosphooctonate aldolase	BGD373517	18.4704	0.658445	0.611285	1.07715	0.281413	0.601598
bifunctional phosphoribosylaminoimidazolecarboxamide formyltransferase/IMP cyclohydrolase	BGD374793	27.5396	-0.537564	0.496878	-1.08188	0.279305	0.601598
glutamate/aspartate transport ATP-binding protein	BGD374845	78.4977	-0.384586	0.356641	-1.07836	0.280875	0.601598
hypothetical protein	BGD376651	24.3036	0.689253	0.640133	1.07673	0.281599	0.601598
type III secretion system inner membrane ring component (T3SS-3)	BGD378983	18.0924	-0.740675	0.684976	-1.08131	0.279557	0.601598
histone-like protein	BGD379243	61.5865	-0.414051	0.385366	-1.07444	0.282627	0.601971
bifunctional isocitrate dehydrogenase kinase/phosphatase	BGD369719	18.3118	0.741161	0.693836	1.06821	0.285427	0.606103
hypothetical protein	BGD379351	27.142	0.638698	0.611191	1.045	0.296021	0.626399
hypothetical protein	BGD379989	21.1817	0.623736	0.597791	1.0434	0.296762	0.626399
fumarate hydratase	BGD376649	31.0432	-0.539328	0.51788	-1.04141	0.297683	0.626468
outer membrane porin	BGD369553	44.6893	0.415144	0.401012	1.03524	0.300556	0.62876
tRNA uridine 5-carboxymethylaminomethyl modification enzyme GidA	BGD375857	48.1068	0.425559	0.410785	1.03597	0.300218	0.62876
dTDP-4-dehydrorhamnose reductase	BGD374369	22.2237	-0.603334	0.586388	-1.0289	0.303527	0.631228
lysine-specific permease	BGD379713	27.536	-0.569519	0.552561	-1.03069	0.302686	0.631228
50S ribosomal protein L23	BGD375441	111.903	0.309581	0.30337	1.02048	0.307503	0.637617
DNA polymerase III subunit beta	BGD369115	90.3409	0.321211	0.317499	1.01169	0.311686	0.637868
hypothetical protein	BGD369367	21.0612	-0.573217	0.569259	-1.00695	0.313958	0.637868
chitobiase	BGD369971	28.4207	0.549067	0.541786	1.01344	0.310851	0.637868
ubiquinone biosynthesis protein UbiB	BGD370261	26.5252	0.51009	0.505326	1.00943	0.312769	0.637868
succinyl-CoA synthetase subunit alpha	BGD370537	57.503	-0.412979	0.406237	-1.01659	0.309346	0.637868
hydroperoxide reductase	BGD373157	197.24	-0.288466	0.285946	-1.00882	0.313063	0.637868
penicillin-binding protein	BGD373173	43.7985	-0.491825	0.487884	-1.00808	0.313417	0.637868
cation efflux protein	BGD375603	41.5324	-0.445342	0.443561	-1.00401	0.315372	0.638899
ferric uptake regulator	BGD374889	29.836	-0.49484	0.495399	-0.998871	0.317857	0.64209
elongation factor Ts	BGD373277	42.8579	0.439242	0.447437	0.981685	0.326255	0.653494
signal peptidase I	BGD373837	22.9678	0.610266	0.62288	0.979748	0.327211	0.653494
iron-sulfur cluster insertion protein ErpA	BGD374819	74.155	-0.320122	0.326219	-0.981309	0.32644	0.653494
hypothetical protein	BGD375867	22.947	-0.593733	0.603228	-0.98426	0.324988	0.653494
primosomal replication protein	BGD371917	158.337	-0.267104	0.27445	-0.973234	0.330437	0.655036
hypothetical protein	BGD373247	19.2813	0.560157	0.576669	0.971366	0.331366	0.655036
cell division protein	BGD374209	23.6327	-0.604194	0.621746	-0.97177	0.331165	0.655036
1-deoxy-D-xylulose-5-phosphate synthase	BGD379411	62.0896	-0.398691	0.410726	-0.970697	0.331699	0.655036
cytochrome C -like protein	BGD371171	49.5158	-0.382255	0.396385	-0.964352	0.334869	0.659449
50S ribosomal protein L16	BGD375431	157.443	-0.382697	0.398544	-0.960238	0.336936	0.66167
hypothetical protein	BGD373629	20.9409	0.595376	0.622822	0.955933	0.339106	0.664083
polyketide synthase	BGD377895	20.2135	0.596408	0.626272	0.952315	0.340937	0.66582
DNA-binding protein	BGD370487	96.3743	-0.313662	0.33065	-0.948621	0.342813	0.667634
chaperone protein HscA	BGD373545	45.2049	-0.391024	0.413792	-0.944977	0.344671	0.669402
FAD dependent oxidoreductase	BGD369467	21.9736	-0.543184	0.578888	-0.938324	0.348078	0.670105
helicase SNF2 family protein	BGD370501	29.5356	-0.500606	0.538027	-0.930448	0.352139	0.670105
ATP-dependent Clp protease proteolytic subunit	BGD371801	19.4569	0.565934	0.608491	0.930061	0.352339	0.670105
50S ribosomal protein L19	BGD373965	393.978	-0.203312	0.218736	-0.929487	0.352637	0.670105
tetratricopeptide repeat protein	BGD374013	20.0297	-0.595946	0.636706	-0.935984	0.349282	0.670105
30S ribosomal protein S5	BGD375411	124.487	-0.285533	0.303121	-0.941976	0.346205	0.670105
bipolymer transport protein	BGD376639	37.6717	-0.481804	0.516142	-0.933471	0.350577	0.670105
hypothetical protein	BGD378867	18.7234	0.625522	0.67123	0.931904	0.351386	0.670105
capsular polysaccharide biosynthesis/export protein	BGD374617	66.5743	0.361617	0.390027	0.92716	0.353843	0.67059
histidine-binding periplasmic protein	BGD371047	37.6287	-0.418034	0.452536	-0.923759	0.355612	0.671412
cold shock-like protein	BGD374109	94.9738	-0.352351	0.382907	-0.9202	0.357468	0.671412
glutamate dehydrogenase	BGD374853	79.5115	-0.360003	0.391726	-0.919017	0.358087	0.671412
hypothetical protein	BGD375241	38.3309	-0.57554	0.623842	-0.922574	0.356229	0.671412
hypothetical protein	BGD374043	26.3445	0.475251	0.518506	0.916577	0.359364	0.67202
cysteine desulfurase	BGD373553	60.4138	0.318488	0.349605	0.910995	0.362298	0.675715
ATP-dependent protease ATP-binding subunit ClpX	BGD371803	49.6416	-0.42311	0.465509	-0.90892	0.363392	0.675967
hypothetical protein	BGD372639	18.3749	-0.614258	0.677539	-0.906602	0.364617	0.676461
trigger factor	BGD371799	131.002	-0.267777	0.296712	-0.902483	0.3668	0.678521
co-chaperone HscB	BGD373547	35.4038	-0.424357	0.471047	-0.90088	0.367652	0.678521
6,7-dimethyl-8-ribityllumazine synthase	BGD374255	42.7166	-0.467537	0.521542	-0.896452	0.370011	0.681092
excinuclease ABC subunit B	BGD376617	17.874	0.596676	0.672109	0.887767	0.374666	0.687863
lipoprotein	BGD372059	159.521	-0.231948	0.263593	-0.879948	0.378888	0.691041
hypothetical protein	BGD373643	24.6679	0.474448	0.539687	0.879118	0.379337	0.691041
cytochrome oxidase subunit I	BGD376363	19.1715	0.626631	0.710746	0.881652	0.377965	0.691041
exported oxidase	BGD372373	17.9623	-0.55864	0.64032	-0.872439	0.382969	0.69253
hypothetical protein	BGD373483	46.1755	0.363733	0.417071	0.872113	0.383147	0.69253
molecular chaperone GroEL	BGD374397	42.7545	0.377826	0.432335	0.873919	0.382162	0.69253
MarR family transcriptional regulator	BGD375903	92.4338	-0.274012	0.314814	-0.870396	0.384084	0.69253
50S ribosomal protein L20	BGD372849	681.852	0.18673	0.215387	0.866953	0.385968	0.694152
phosphoglyceromutase	BGD369857	20.6037	-0.598824	0.696561	-0.859686	0.389962	0.696008
ATP-binding ABC transporter capsular polysaccharide export protein	BGD374611	71.0806	0.371227	0.431381	0.860555	0.389483	0.696008
leucine-, isoleucine-, valine-, threonine-, and alanine-binding protein precursor	BGD377059	52.0786	0.350534	0.406227	0.862901	0.388192	0.696008
extracellular ligand binding protein	BGD377491	28.1194	-0.437602	0.516291	-0.847588	0.396667	0.706188
50S ribosomal protein L17	BGD375391	88.8886	-0.264735	0.314344	-0.842183	0.399685	0.709769
aconitate hydratase	BGD379337	44.7826	0.456606	0.552211	0.826869	0.408311	0.723265
nitrogen regulation-like protein	BGD374789	28.102	-0.426098	0.518517	-0.821762	0.411212	0.726578
leucyl aminopeptidase	BGD370915	35.1035	0.392997	0.479813	0.819063	0.41275	0.727473
hypothetical protein	BGD371461	21.2944	0.46476	0.58339	0.796653	0.425653	0.745794
outer membrane protein	BGD373261	24.5146	0.42504	0.534301	0.795506	0.426319	0.745794
uroporphyrinogen decarboxylase	BGD375823	32.5111	-0.390436	0.489058	-0.798344	0.424671	0.745794
30S ribosomal protein S19	BGD375437	320.688	0.220827	0.278405	0.793184	0.42767	0.746306
hypothetical protein	BGD371527	34.4091	-0.388742	0.494827	-0.785611	0.432096	0.752166
oxidoreductase	BGD371391	39.6802	-0.34369	0.439203	-0.782531	0.433903	0.753452
inner membrane protein translocase component YidC	BGD369125	79.5356	-0.290525	0.373622	-0.777591	0.43681	0.754783
dinucleoside polyphosphate hydrolase	BGD375003	48.6377	-0.417321	0.536325	-0.778111	0.436504	0.754783
hypothetical protein	BGD369331	26.4463	-0.386832	0.516535	-0.748897	0.453919	0.759123
glucosamine--fructose-6-phosphate aminotransferase	BGD369599	19.781	0.488594	0.639737	0.763743	0.44502	0.759123
hypothetical protein	BGD370127	17.9215	0.567467	0.758539	0.748105	0.454397	0.759123
50S ribosomal protein L33	BGD370811	845.942	0.184808	0.243495	0.758982	0.447863	0.759123
2-isopropylmalate synthase	BGD371377	32.5685	0.378838	0.494646	0.765877	0.44375	0.759123
NADH dehydrogenase subunit I	BGD371415	29.8029	-0.381584	0.50515	-0.755387	0.450017	0.759123
NADH dehydrogenase subunit L	BGD371421	44.9509	-0.355508	0.469442	-0.7573	0.44887	0.759123
enoyl-ACP reductase	BGD373379	32.1051	0.344629	0.457602	0.753119	0.451379	0.759123
ribonuclease E	BGD373881	48.4194	-0.344355	0.449343	-0.766353	0.443466	0.759123
glucose-6-phosphate 1-dehydrogenase	BGD374225	18.7534	-0.452779	0.602973	-0.75091	0.452707	0.759123
redoxin	BGD375047	23.7164	-0.444004	0.592785	-0.749014	0.453849	0.759123
glycerophosphoryl diester phosphodiesterase	BGD376723	46.3148	-0.332465	0.435558	-0.763308	0.44528	0.759123
amidophosphoribosyltransferase	BGD379267	42.741	-0.371508	0.483708	-0.768041	0.442463	0.759123
2-methylcitrate dehydratase	BGD379335	17.8466	-0.500584	0.659681	-0.758827	0.447956	0.759123
hypothetical protein	BGD369333	25.7451	0.414774	0.5713	0.726018	0.467828	0.760881
porphyrin biosynthesis-like protein	BGD371019	18.7008	-0.473716	0.646539	-0.732695	0.463744	0.760881
hypothetical protein	BGD371531	23.5339	-0.460507	0.620295	-0.7424	0.457845	0.760881
dihydrodipicolinate synthase	BGD373491	29.743	0.383811	0.520271	0.737713	0.460689	0.760881
KHG/KDPG aldolase	BGD374865	18.78	-0.49212	0.676825	-0.7271	0.467165	0.760881
50S ribosomal protein L27	BGD375013	285.41	-0.200264	0.271839	-0.736699	0.461305	0.760881
ABC transporter ATP-binding protein	BGD375151	45.1266	-0.293119	0.398124	-0.736251	0.461578	0.760881
30S ribosomal protein S7	BGD375453	126.91	-0.240288	0.330363	-0.727345	0.467014	0.760881
transcription antitermination protein NusG	BGD375471	226.191	0.180223	0.246414	0.731383	0.464545	0.760881
RlpA-like lipoprotein	BGD375595	73.7003	-0.253119	0.347625	-0.728137	0.46653	0.760881
hypothetical protein	BGD378079	23.5531	-0.438077	0.604173	-0.725084	0.4684	0.760881
4-hydroxy-3-methylbut-2-enyl diphosphate reductase	BGD380215	98.174	0.216918	0.294089	0.737595	0.460761	0.760881
type VI secretion protein TssI-5	BGD378891	24.2544	0.381664	0.528352	0.722368	0.470068	0.761835
maltose-binding protein	BGD374223	107.52	-0.212083	0.296817	-0.714523	0.474904	0.764722
3-dehydroquinate dehydratase	BGD374967	18.6856	0.483963	0.677113	0.714745	0.474767	0.764722
histidinol dehydrogenase	BGD375293	19.0709	-0.468126	0.655455	-0.714199	0.475104	0.764722
phage DNA-binding protein	BGD369259	54.0511	0.286344	0.407101	0.703375	0.481822	0.772919
DNA polymerase III subunits gamma and tau	BGD371993	24.1317	-0.395	0.567979	-0.695448	0.486774	0.772919
hypothetical protein	BGD372029	20.4655	-0.440016	0.63123	-0.697077	0.485754	0.772919
glycosyl transferase	BGD374355	33.4311	0.353467	0.506057	0.698474	0.484881	0.772919
glutamine amidotransferase	BGD375901	21.7324	-0.396739	0.567359	-0.699274	0.484381	0.772919
TetR family transcriptional regulator	BGD378827	20.8486	-0.401333	0.57199	-0.701644	0.482901	0.772919
FAD-dependent oxidoreductase	BGD374487	27.1521	0.359911	0.520608	0.691328	0.48936	0.773539
TolQ transport transmembrane protein	BGD374525	31.8096	0.396041	0.571582	0.692886	0.488381	0.773539
hypothetical protein	BGD375021	30.1397	0.329179	0.482695	0.681961	0.495263	0.779377
elongation factor G	BGD375451	160.451	0.178017	0.260746	0.68272	0.494784	0.779377
3-oxoacyl-ACP synthase	BGD373853	69.5918	-0.233106	0.349109	-0.667718	0.504314	0.791851
N-acetylglutamate synthase	BGD373627	17.3231	0.551738	0.83039	0.664432	0.506414	0.791994
succinate dehydrogenase flavoprotein subunit	BGD379321	76.6664	-0.304616	0.458717	-0.664061	0.506652	0.791994
group 1 glycosyl transferase	BGD373787	23.1101	-0.502349	0.75894	-0.661909	0.50803	0.792392
transglycosylase	BGD369499	21.4037	-0.388405	0.591481	-0.656665	0.511396	0.794679
DNA-directed RNA polymerase subunit beta	BGD375461	176.99	-0.186851	0.284785	-0.656114	0.511751	0.794679
DNA polymerase III subunit alpha	BGD371207	37.0401	-0.311094	0.482145	-0.64523	0.518778	0.803319
carbonic anhydrase	BGD371381	24.5315	0.332893	0.531355	0.626498	0.530988	0.803319
30S ribosomal protein S6	BGD371915	223.183	-0.179551	0.285071	-0.629846	0.528796	0.803319
hypothetical protein	BGD371931	26.6652	0.399396	0.623142	0.640939	0.521562	0.803319
lysophospholipid transporter LplT	BGD373321	26.6251	0.338187	0.539016	0.627416	0.530387	0.803319
50S ribosomal protein L32	BGD373865	70.01	0.237397	0.377664	0.628594	0.529615	0.803319
30S ribosomal protein S11	BGD375397	46.337	-0.268165	0.425251	-0.630605	0.528299	0.803319
transposon Tn2501 resolvase	BGD376685	37.6767	0.371156	0.587557	0.631693	0.527588	0.803319
putative type III secretion system effector BopB	BGD378913	24.2503	0.359167	0.565453	0.635183	0.525309	0.803319
DNA primase	BGD379399	46.3301	-0.282684	0.451207	-0.626507	0.530982	0.803319
hypothetical protein	BGD380039	72.0274	-0.293067	0.461927	-0.634446	0.52579	0.803319
BbfA	BGD845100	17.4981	0.379501	0.605007	0.627267	0.530484	0.803319
bacterioferritin	BGD376647	32.2593	0.307162	0.491953	0.624373	0.532382	0.803704
bacterioferritin ferredoxin protein	BGD376643	48.6361	-0.299663	0.481394	-0.622489	0.53362	0.803851
(3R)-hydroxymyristoyl-ACP dehydratase	BGD373257	17.242	0.436764	0.713539	0.612109	0.540466	0.808989
delta-aminolevulinic acid dehydratase	BGD375385	41.0241	-0.299624	0.487274	-0.614899	0.538622	0.808989
aspartate-semialdehyde dehydrogenase	BGD379291	17.2323	0.406952	0.664849	0.612097	0.540473	0.808989
hypothetical protein	BGD374917	35.4712	-0.308088	0.505453	-0.609529	0.542174	0.809815
hypothetical protein	BGD370539	19.3586	-0.349127	0.577773	-0.604263	0.545669	0.811347
RND family acriflavine resistance protein	BGD370605	97.4487	-0.208882	0.348515	-0.599349	0.548941	0.811347
thioredoxin reductase	BGD374211	26.3582	-0.347504	0.58089	-0.598227	0.549689	0.811347
ABC transporter membrane permease	BGD374219	29.2599	-0.315421	0.52781	-0.597603	0.550105	0.811347
thermoresistant gluconokinase	BGD374861	32.7153	0.320943	0.536348	0.598385	0.549583	0.811347
50S ribosomal protein L6	BGD375415	344.53	0.172299	0.28596	0.602527	0.546823	0.811347
hypothetical protein	BGD371331	25.7663	-0.33507	0.564431	-0.593643	0.552751	0.813548
cytochrome c oxidase polypeptide I	BGD369879	45.5423	-0.242953	0.415092	-0.5853	0.558346	0.814655
putrescine-binding periplasmic protein	BGD372107	130.62	0.183019	0.314735	0.5815	0.560903	0.814655
HesB family protein	BGD373549	23.7544	0.376883	0.649261	0.580479	0.561592	0.814655
translocation protein TolB	BGD374531	72.5773	-0.204027	0.3499	-0.583099	0.559826	0.814655
30S ribosomal protein S21	BGD378621	47.5231	0.234415	0.402076	0.583012	0.559885	0.814655
hypothetical protein	BGD378795	18.2998	-0.378632	0.65224	-0.580511	0.56157	0.814655
type VI secretion system protein TssM-5	BGD378907	21.4835	-0.338059	0.579481	-0.583383	0.559635	0.814655
periplasmic dipeptide transport protein	BGD369473	38.6603	-0.310373	0.5415	-0.573172	0.566528	0.816981
sigma E factor negative regulatory protein	BGD373847	34.4381	0.286236	0.498384	0.574329	0.565745	0.816981
S-adenosyl-L-homocysteine hydrolase	BGD375623	88.1294	-0.20569	0.358996	-0.572959	0.566672	0.816981
acylhydrolase	BGD370583	17.7018	-0.374798	0.65612	-0.571233	0.567842	0.816997
outer membrane porin	BGD374113	109.924	-0.159745	0.281998	-0.566477	0.57107	0.819968
acetaldehyde dehydrogenase	BGD375783	24.3575	-0.311548	0.55267	-0.563715	0.572948	0.820992
acetyacetyl-CoA reductase	BGD372069	20.778	0.339295	0.6104	0.555857	0.578309	0.823652
fructose-1,6-bisphosphatase	BGD374085	20.0818	-0.343779	0.617261	-0.556942	0.577567	0.823652
type III secretion system export apparatus protein BsaQ (T3SS-3)	BGD378969	31.3907	-0.276881	0.497972	-0.556019	0.578198	0.823652
aspartyl-tRNA synthetase	BGD370269	45.3559	-0.239575	0.434335	-0.551591	0.581229	0.824794
translation initiation factor IF-1	BGD375403	83.6066	0.240512	0.436288	0.551267	0.58145	0.824794
(2Fe-2S) ferredoxin	BGD373543	37.1289	0.233425	0.430356	0.5424	0.587543	0.831763
large-conductance mechanosensitive channel	BGD373179	17.8674	-0.326164	0.605691	-0.538499	0.590233	0.832847
ApaG protein	BGD375111	17.3459	0.32319	0.600878	0.537863	0.590671	0.832847
chromosomal replication initiation protein	BGD369117	33.9426	0.263247	0.501729	0.524679	0.599806	0.833826
hypothetical protein	BGD369741	81.5591	-0.18757	0.362022	-0.518118	0.604376	0.833826
peptidyl-prolyl cis-trans isomerase	BGD370299	33.3863	0.338914	0.648709	0.522444	0.601361	0.833826
ketol-acid reductoisomerase	BGD371371	47.2583	-0.20631	0.397389	-0.519164	0.603646	0.833826
carbamoyl phosphate synthase large subunit	BGD371699	35.5349	-0.259264	0.494161	-0.524655	0.599823	0.833826
50S ribosomal protein L35	BGD372851	307.27	-0.143745	0.27564	-0.521495	0.602022	0.833826
threonyl-tRNA synthetase	BGD372855	83.9981	-0.173913	0.328424	-0.529539	0.596432	0.833826
cysteinyl-tRNA synthetase	BGD373459	65.1255	0.216025	0.406274	0.531722	0.594919	0.833826
lysyl-tRNA synthetase	BGD373537	43.8784	0.23689	0.45626	0.5192	0.603621	0.833826
malic enzyme	BGD374921	39.8155	0.292539	0.550207	0.53169	0.594941	0.833826
hypothetical protein	BGD376609	25.6641	0.275151	0.530482	0.518682	0.603983	0.833826
4-hydroxy-3-methylbut-2-enyl diphosphate reductase	BGD370819	25.1237	0.294909	0.572208	0.515387	0.606282	0.834822
hypothetical protein	BGD376695	239.291	0.122488	0.239456	0.511526	0.608983	0.835278
hypothetical protein	BGD379065	26.244	0.267942	0.52326	0.512063	0.608607	0.835278
periplasmic cytochrome c containing protein	BGD370375	145.37	0.15456	0.30416	0.508155	0.611345	0.836889
hypothetical protein	BGD371111	19.7184	0.297503	0.596058	0.499118	0.617697	0.83725
hypothetical protein	BGD371879	19.8814	-0.303398	0.609665	-0.497646	0.618733	0.83725
30S ribosomal protein S9	BGD374821	42.9185	0.20124	0.403729	0.498453	0.618165	0.83725
deubiquitinase TssM	BGD378909	23.2812	-0.269306	0.538726	-0.499893	0.61715	0.83725
folylpolyglutamate synthase/dihydrofolate synthase	BGD379273	22.465	0.299017	0.5992	0.499027	0.61776	0.83725
MoaA/NifB/PqqE family protein	BGD380217	52.3808	-0.212958	0.421814	-0.504863	0.613655	0.83725
DeoR family regulatory protein	BGD370863	81.4997	0.157733	0.319099	0.494309	0.621088	0.838825
ecotin	BGD371087	19.6068	-0.333192	0.677515	-0.491785	0.622871	0.839296
transport-related membrane protein	BGD374883	19.0633	0.34295	0.699259	0.490447	0.623817	0.839296
hypothetical protein	BGD369761	51.7218	0.184581	0.385233	0.47914	0.631839	0.845249
electron transfer flavoprotein subunit beta	BGD373987	31.7651	0.265428	0.551134	0.481603	0.630088	0.845249
cytidylate kinase	BGD374021	30.1417	-0.236163	0.491529	-0.480466	0.630896	0.845249
flagella synthesis protein	BGD369509	20.0617	-0.280025	0.602305	-0.464921	0.641988	0.848517
nucleotide phosphoribosyltransferase	BGD372047	19.9705	-0.290127	0.626539	-0.463063	0.643319	0.848517
kup system potassium uptake protein	BGD372049	56.3481	0.171784	0.373659	0.459733	0.645708	0.848517
hypothetical protein	BGD372053	54.8092	-0.216172	0.45825	-0.471735	0.637116	0.848517
hypothetical protein	BGD372809	106.427	-0.144504	0.309519	-0.466867	0.640595	0.848517
aspartate kinase	BGD373451	64.0851	-0.15786	0.345715	-0.456619	0.647945	0.848517
RNA polymerase sigma factor RpoE	BGD373849	78.0019	-0.151134	0.331768	-0.455543	0.648719	0.848517
capsular polysaccharide glycosyltransferase biosynthesis protein	BGD374619	28.5163	0.662526	1.46515	0.452191	0.651132	0.848517
outer membrane porin	BGD375081	26.8059	0.239077	0.522024	0.457982	0.646965	0.848517
indolepyruvate ferredoxin oxidoreductase	BGD375519	20.5525	-0.309252	0.666958	-0.463675	0.642881	0.848517
hypothetical protein	BGD378543	20.8055	-0.284565	0.618009	-0.460453	0.645191	0.848517
hypothetical protein	BGD379401	27.8079	-0.231072	0.509877	-0.453191	0.650411	0.848517
hypothetical protein	BGD379879	42.1021	0.215225	0.47589	0.452258	0.651083	0.848517
hypothetical protein	BGD380513	26.4069	-0.236404	0.505424	-0.467734	0.639975	0.848517
GDP-D-mannose 4,6-dehydratase BceN	BGD379259	24.8859	0.263758	0.585569	0.45043	0.652401	0.848602
ATP synthase F0F1 subunit delta	BGD375839	22.9574	0.246357	0.553412	0.44516	0.656204	0.850467
MerR family transcriptional regulator	BGD380163	18.9313	0.286759	0.644256	0.445101	0.656247	0.850467
stationary phase survival protein SurE	BGD372001	20.6616	-0.249615	0.569295	-0.438464	0.66105	0.85512
thiamine biosynthesis protein ThiC	BGD371565	28.5019	0.222244	0.511263	0.434697	0.663782	0.855515
type VI secretion system protein TssF-5	BGD378885	54.5573	-0.182443	0.419173	-0.435245	0.663385	0.855515
isocitrate lyase	BGD373337	31.6988	0.221765	0.513309	0.432031	0.665719	0.856445
hypothetical protein	BGD370931	26.0433	0.211812	0.5084	0.416625	0.676953	0.865597
succinylglutamic semialdehyde dehydrogenase	BGD373745	18.4875	-0.279475	0.670976	-0.41652	0.67703	0.865597
ribonuclease III	BGD373835	72.9967	0.132841	0.31968	0.415544	0.677744	0.865597
lipopolysaccharide heptosyltransferase-1	BGD374333	19.4529	-0.306563	0.729205	-0.420407	0.674188	0.865597
phage-encoded membrane protein	BGD369261	22.0852	0.236396	0.600309	0.393791	0.693736	0.86871
hypothetical protein	BGD369587	19.8728	-0.309994	0.76978	-0.402705	0.687165	0.86871
NADH dehydrogenase subunit M	BGD371423	39.8598	-0.196659	0.497714	-0.395124	0.692751	0.86871
hypothetical protein	BGD371995	19.8637	0.222743	0.565231	0.394074	0.693527	0.86871
glutaminyl-tRNA synthetase	BGD372989	45.1242	-0.162154	0.408819	-0.39664	0.691633	0.86871
seryl-tRNA synthetase	BGD374201	38.5482	0.193086	0.482321	0.400327	0.688916	0.86871
DNA gyrase control protein	BGD374677	22.4718	-0.264496	0.66594	-0.397177	0.691237	0.86871
outer membrane protein	BGD375339	97.9865	-0.138952	0.344966	-0.402798	0.687097	0.86871
50S ribosomal protein L15	BGD375407	93.9588	-0.151825	0.38136	-0.398114	0.690546	0.86871
50S ribosomal protein L14	BGD375425	474.902	0.0965058	0.240459	0.401339	0.68817	0.86871
50S ribosomal protein L2	BGD375439	125.996	-0.122999	0.299852	-0.410198	0.681661	0.86871
sensor kinase	BGD373579	36.2452	-0.184499	0.472029	-0.390863	0.695899	0.869873
response regulator protein	BGD377223	34.0754	-0.237715	0.611711	-0.388607	0.697567	0.870415
superoxide dismutase	BGD370737	126.578	0.11677	0.303917	0.384217	0.700818	0.871824
valyl-tRNA synthetase	BGD372925	52.6917	0.153678	0.40047	0.383743	0.701169	0.871824
ABC transporter ATP-binding protein	BGD372093	105.917	-0.112403	0.296899	-0.378591	0.704991	0.875033
ABC transporter ATP-binding protein	BGD370041	19.5125	-0.217855	0.584389	-0.372792	0.709303	0.877448
cysteine synthase B	BGD374001	21.2057	0.203031	0.544865	0.372627	0.709426	0.877448
arginyl-tRNA synthetase	BGD369739	23.4332	-0.224975	0.613993	-0.366413	0.714057	0.880087
NUDIX domain-containing protein	BGD370057	22.5369	0.205496	0.559291	0.367423	0.713303	0.880087
outer membrane efflux protein	BGD377155	18.4346	0.242495	0.66488	0.36472	0.715321	0.880107
hypothetical protein	BGD369165	19.2391	0.261825	0.740178	0.353733	0.723539	0.885659
NADH dehydrogenase subunit C	BGD371403	35.466	-0.167072	0.478057	-0.349483	0.726727	0.885659
50S ribosomal protein L31	BGD371977	385.893	0.0752709	0.214119	0.351537	0.725185	0.885659
transketolase	BGD374909	65.8657	0.129998	0.36993	0.351413	0.725279	0.885659
preprotein translocase subunit SecY	BGD375405	359.734	-0.0996288	0.280104	-0.355685	0.722076	0.885659
acetyl-CoA carboxylase subunit beta	BGD379275	26.5734	-0.181562	0.520796	-0.348625	0.727371	0.885659
hypothetical protein	BGD371893	27.1942	0.181328	0.529145	0.342681	0.731838	0.889562
acetolactate synthase 3 catalytic subunit	BGD371367	103.587	-0.10171	0.298544	-0.340687	0.733339	0.889852
general secretory pathway protein G	BGD368989	20.099	-0.194029	0.584358	-0.332038	0.73986	0.893296
cytochrome C oxidase assembly protein	BGD369883	60.1758	0.15253	0.459591	0.331882	0.739978	0.893296
deoxyribonuclease	BGD371877	20.3473	0.188974	0.567805	0.332816	0.739273	0.893296
phosphogluconate dehydratase	BGD374867	63.669	0.115247	0.352828	0.326639	0.743941	0.896544
queuine tRNA-ribosyltransferase	BGD374739	22.1694	0.186662	0.580988	0.321283	0.747996	0.897561
cytochrome C biogenesis protein	BGD375379	17.9453	-0.210065	0.655468	-0.320481	0.748604	0.897561
decarboxylase	BGD379429	44.4877	-0.137166	0.423765	-0.323685	0.746177	0.897561
thiol:disulfide interchange protein DsbC	BGD375133	45.6673	0.139282	0.437982	0.318007	0.750479	0.898282
ATP-dependent protease	BGD371805	146.578	0.0822245	0.2654	0.309814	0.756702	0.902626
peptide chain release factor 2	BGD373535	38.8512	-0.136559	0.440642	-0.309909	0.75663	0.902626
hypothetical protein	BGD374535	127.415	-0.0986764	0.320197	-0.308174	0.75795	0.902626
ATP-dependent RNA helicase	BGD373335	193.917	0.0876465	0.289958	0.302273	0.762444	0.904393
undecaprenyl pyrophosphate phosphatase	BGD374289	27.1997	-0.166566	0.556162	-0.299491	0.764565	0.904393
tyrosyl-tRNA synthetase	BGD374809	22.0497	0.162531	0.540126	0.300913	0.763481	0.904393
ATP synthase I AtpI	BGD375847	103.144	-0.103277	0.343505	-0.300656	0.763677	0.904393
DNA gyrase subunit B	BGD369113	99.1945	-0.084888	0.287868	-0.294886	0.768081	0.906296
nitrogen regulatory IIA protein	BGD370035	53.3103	0.117112	0.398318	0.294017	0.768745	0.906296
exported isomerase	BGD371835	32.7338	-0.147972	0.512686	-0.288621	0.772871	0.90964
gamma-glutamyl kinase	BGD375009	17.9201	-0.179748	0.631625	-0.284581	0.775965	0.911759
sigma-54 interacting response regulator protein	BGD373823	22.4538	0.15272	0.542777	0.281368	0.778428	0.913131
5-methyltetrahydrofolate--homocysteine methyltransferase	BGD369743	24.0113	0.145101	0.544183	0.26664	0.789746	0.921807
phasin-like protein	BGD373571	53.5964	0.105739	0.394369	0.268122	0.788606	0.921807
protein-L-isoaspartate O-methyltransferase	BGD374299	19.2233	0.172434	0.642848	0.268235	0.788519	0.921807
ATP-dependent Clp protease adaptor protein ClpS	BGD370777	25.9642	0.181735	0.693055	0.262223	0.79315	0.922964
lipoprotein	BGD374077	22.6669	0.148912	0.572174	0.260257	0.794666	0.922964
excinuclease ABC subunit A	BGD376019	26.3852	-0.157827	0.602931	-0.261767	0.793501	0.922964
hypothetical protein	BGD374833	22.6269	0.139967	0.545188	0.256733	0.797385	0.9246
ornithine carbamoyltransferase	BGD370715	19.6683	0.148575	0.585646	0.253695	0.799732	0.924988
RNA polymerase sigma factor RpoD	BGD379397	135.419	0.079926	0.316037	0.252901	0.800345	0.924988
hypothetical protein	BGD370717	60.4609	-0.0922521	0.376031	-0.245331	0.8062	0.930231
GTP-binding protein LepA	BGD373839	57.1535	0.0899577	0.372985	0.241183	0.809413	0.932412
elongation factor Tu	BGD375477	740.845	0.0533768	0.228602	0.233492	0.815379	0.937753
cation transporter efflux protein	BGD370321	18.3862	0.146038	0.658107	0.221906	0.824387	0.942023
permease	BGD370913	42.5513	0.0886105	0.402016	0.220415	0.825548	0.942023
TetR family regulatory protein	BGD372135	18.6178	0.1548	0.693182	0.223318	0.823288	0.942023
30S ribosomal protein S4	BGD375395	74.6082	-0.0835449	0.374665	-0.222985	0.823547	0.942023
flagellar hook-associated protein	BGD375683	27.7638	-0.137196	0.623261	-0.220126	0.825773	0.942023
phosphopantetheine adenylyltransferase	BGD370005	32.2577	-0.104277	0.489975	-0.212822	0.831466	0.946985
hypothetical protein	BGD372829	75.8882	0.0903848	0.428455	0.210955	0.832922	0.947113
exported transglycosylase	BGD371687	29.8828	-0.101357	0.518944	-0.195313	0.845148	0.958375
uridylate kinase	BGD373275	68.5554	0.0724039	0.371672	0.194806	0.845545	0.958375
ATP-dependent RNA helicase 2	BGD371201	35.3599	-0.0912666	0.47573	-0.191845	0.847863	0.95946
acyl-CoA dehydrogenase	BGD378783	34.2793	0.0873868	0.466301	0.187404	0.851344	0.961855
type II citrate synthase	BGD379315	57.1848	-0.0737652	0.416589	-0.17707	0.859454	0.969464
hypothetical protein	BGD371191	26.7928	0.0844164	0.494972	0.170548	0.864579	0.971127
50S ribosomal protein L18	BGD375413	32.3019	0.0843669	0.496464	0.169936	0.865061	0.971127
osmotic adaptation-related protein	BGD379417	47.7911	0.0749002	0.438468	0.170823	0.864363	0.971127
M48 family peptidase	BGD369221	36.8877	0.0699488	0.43832	0.159584	0.873209	0.97141
penicillin-binding protein	BGD369343	34.2123	-0.0764338	0.503365	-0.151846	0.879309	0.97141
glutaredoxin 3	BGD369861	24.2613	0.0893071	0.57113	0.156369	0.875742	0.97141
NAD synthetase	BGD371033	40.8172	-0.0719886	0.478731	-0.150374	0.88047	0.97141
hypothetical protein	BGD371281	19.8034	-0.0970696	0.626335	-0.15498	0.876837	0.97141
hypothetical protein	BGD372015	63.5506	-0.0579011	0.37001	-0.156485	0.875651	0.97141
electron transport protein	BGD372887	22.0596	-0.0897381	0.562503	-0.159534	0.873248	0.97141
30S ribosomal protein S2	BGD373279	145.005	-0.0453115	0.280405	-0.161593	0.871626	0.97141
glutamyl-tRNA synthetase	BGD373365	26.3758	-0.0883024	0.549866	-0.160589	0.872417	0.97141
acyl-CoA transferase	BGD374577	24.1792	0.0903816	0.587647	0.153803	0.877765	0.97141
cytosine permease	BGD377405	38.2298	-0.0646865	0.426105	-0.151809	0.879338	0.97141
histidine transport ATP-binding protein	BGD371041	28.1699	-0.0715787	0.507061	-0.141164	0.887741	0.971813
GTP-binding protein EngA	BGD372031	27.5129	-0.075096	0.510391	-0.147134	0.883026	0.971813
poly-beta-hydroxybutyrate polymerase	BGD372065	18.1007	0.0871293	0.644301	0.135231	0.892429	0.971813
scaffold protein	BGD373551	20.9363	0.0742716	0.567719	0.130825	0.895914	0.971813
septum formation inhibitor	BGD374193	29.5313	-0.073107	0.537237	-0.13608	0.891758	0.971813
molybdopterin-containing oxidoreductase	BGD375085	43.8709	0.0592369	0.419266	0.141287	0.887643	0.971813
thiol:disulfide interchange protein DsbD	BGD375387	33.667	-0.0669855	0.494857	-0.135364	0.892324	0.971813
hypothetical protein	BGD376349	19.3639	0.0797021	0.606902	0.131326	0.895517	0.971813
response regulator receiver domain-containing protein	BGD378221	35.1908	0.0663635	0.497904	0.133286	0.893967	0.971813
kumamolisin	BGD379007	25.5016	0.0700916	0.516851	0.135613	0.892127	0.971813
formate dehydrogenase-O, major subunit	BGD379219	52.0139	0.0578823	0.442799	0.130719	0.895998	0.971813
leucyl-tRNA synthetase	BGD374879	45.7928	0.0668268	0.520464	0.128399	0.897834	0.972308
hypothetical protein	BGD370503	40.669	0.0630937	0.504721	0.125007	0.900518	0.973068
outer membrane protein	BGD373263	139.653	-0.0371235	0.299324	-0.124024	0.901296	0.973068
chaperone protein	BGD375177	30.4756	-0.073779	0.604015	-0.122148	0.902782	0.973183
peptidase	BGD370593	30.4623	-0.0649094	0.541041	-0.119971	0.904506	0.973552
peptide deformylase	BGD369215	19.7628	-0.078615	0.730849	-0.107567	0.91434	0.979394
inositol monophosphatase	BGD373473	61.5755	0.0399398	0.37614	0.106183	0.915437	0.979394
phosphopyruvate hydratase	BGD373515	33.3667	-0.0533598	0.495695	-0.107646	0.914276	0.979394
hypothetical protein	BGD375031	44.6534	-0.0448451	0.422603	-0.106117	0.91549	0.979394
NADH dehydrogenase subunit A	BGD371399	182.57	-0.0267443	0.260847	-0.102529	0.918337	0.979467
phosphoserine aminotransferase	BGD374027	18.705	0.0677085	0.659538	0.102661	0.918232	0.979467
dksA/traR C4-type zinc finger family protein	BGD369387	212.665	-0.0260505	0.274624	-0.0948589	0.924427	0.980912
hypothetical protein	BGD370045	22.4419	-0.0425087	0.543119	-0.0782678	0.937615	0.980912
transporter protein	BGD370065	24.1041	-0.0441517	0.560218	-0.0788116	0.937182	0.980912
peptidyl-prolyl cis-trans isomerase	BGD371819	93.7694	-0.0245922	0.309821	-0.0793755	0.936734	0.980912
thioredoxin 1	BGD371989	63.905	-0.0349441	0.386391	-0.0904373	0.92794	0.980912
D-glycero-d-manno-heptose 1,7-bisphosphate phosphatase	BGD374589	17.2682	-0.0558209	0.609318	-0.0916121	0.927006	0.980912
acetyl-CoA carboxylase biotin carboxylase subunit	BGD374971	30.3069	0.0566813	0.582028	0.0973858	0.92242	0.980912
GTPase ObgE	BGD375011	23.0327	0.0455262	0.579451	0.0785679	0.937376	0.980912
Long-chain-fatty-acid--CoA ligase	BGD375083	24.9143	0.0562522	0.64714	0.0869243	0.930732	0.980912
ClpXP protease specificity-enhancing factor	BGD375253	88.5471	-0.0330705	0.379757	-0.0870835	0.930605	0.980912
cytochrome C	BGD375381	121.269	0.0248937	0.326213	0.0763111	0.939172	0.980912
ribosome biogenesis GTP-binding protein YsxC	BGD375383	28.3743	0.0535879	0.55168	0.097136	0.922618	0.980912
30S ribosomal protein S13	BGD375399	174.133	0.0271486	0.364102	0.0745631	0.940562	0.980912
30S ribosomal protein S12	BGD375455	184.72	0.0187528	0.246425	0.0760993	0.93934	0.980912
hypothetical protein	BGD375685	19.8908	0.0563803	0.686186	0.0821648	0.934516	0.980912
NADH dehydrogenase subunit N	BGD371425	27.1454	-0.0415226	0.598442	-0.0693846	0.944684	0.982523
DNA-binding protein	BGD371961	19.4456	0.0442169	0.639721	0.0691191	0.944895	0.982523
epimerase/dehydratase polysaccharide-related biosynthesis protein	BGD374347	19.9067	-0.0357937	0.580652	-0.0616441	0.950846	0.987256
elongation factor Tu	BGD375449	377.168	-0.0112891	0.193601	-0.0583112	0.953501	0.988556
5-methyltetrahydrofolate--homocysteine methyltransferase	BGD369745	17.2431	0.0162253	0.645971	0.0251177	0.979961	0.989113
hypothetical protein	BGD370369	27.7832	-0.0213562	0.488099	-0.0437538	0.965101	0.989113
periplasmic cytochrome c protein	BGD370377	58.2155	-0.0086353	0.359475	-0.024022	0.980835	0.989113
hypothetical protein	BGD370489	91.2102	-0.01333	0.363914	-0.0366295	0.97078	0.989113
NADH dehydrogenase subunit B	BGD371401	108.315	0.00933374	0.325936	0.0286367	0.977154	0.989113
acetyl-CoA acetyltransferase	BGD372067	27.4699	-0.023155	0.506287	-0.045735	0.963521	0.989113
membrane attached sodium:dicarboxylate symporter family protein	BGD372657	20.3017	-0.0187921	0.571416	-0.0328869	0.973765	0.989113
hypothetical protein	BGD372823	40.753	-0.0179348	0.426508	-0.0420502	0.966459	0.989113
ATP-dependent helicase	BGD373625	29.555	-0.0119777	0.533803	-0.0224385	0.982098	0.989113
exported transglycosylase	BGD373999	30.1748	0.0163337	0.487387	0.0335128	0.973266	0.989113
guanosine-3',5'-bis(diphosphate) 3'-pyrophosphohydrolase	BGD374121	50.7634	0.0216015	0.399137	0.0541204	0.956839	0.989113
septum site-determining protein	BGD374191	28.2947	0.0168115	0.517037	0.0325151	0.974061	0.989113
epimerase/dehydratase	BGD374361	21.5209	0.0165412	0.62753	0.0263592	0.978971	0.989113
serine hydroxymethyltransferase	BGD374519	70.9176	-0.00903582	0.363862	-0.0248331	0.980188	0.989113
preprotein translocase subunit SecF	BGD374745	25.6206	-0.0282639	0.573029	-0.0493236	0.960661	0.989113
octaprenyl-diphosphate synthase	BGD375017	73.2134	-0.0131158	0.368248	-0.0356167	0.971588	0.989113
preprotein translocase subunit SecA	BGD375041	115.655	-0.00904096	0.271082	-0.0333514	0.973394	0.989113
30S ribosomal protein S14	BGD375419	180.006	0.00774029	0.323167	0.0239514	0.980891	0.989113
50S ribosomal protein L5	BGD375421	68.7912	0.0105075	0.398756	0.0263506	0.978978	0.989113
hypothetical protein	BGD377023	78.1702	-0.0113088	0.342947	-0.0329753	0.973694	0.989113
hypothetical protein	BGD372825	22.8097	-0.0085697	0.61382	-0.0139613	0.988861	0.993087
cell division protein MraZ	BGD375077	67.1054	-0.00582826	0.373642	-0.0155985	0.987555	0.993087
ribose-phosphate pyrophosphokinase	BGD370015	183.645	-0.00140428	0.303262	-0.00463058	0.996305	0.99914
ATP-dependent DNA helicase-like protein	BGD372057	19.0358	-0.00174151	0.70449	-0.00247202	0.998028	0.999445
peptidyl-prolyl cis-trans isomerase	BGD379529	33.1829	0.000154432	0.454827	0.00033954	0.999729	0.999729
carboxylate-amine ligase	BGD368969	14.4819	0.0209466	0.854392	0.0245163	0.980441	NA
5-methylaminomethyl-2-thiouridine methyltransferase	BGD368973	5.80299	0.623719	1.0698	0.583022	0.559878	NA
cobalamin synthesis protein/P47K	BGD368977	6.22442	0.687919	0.994619	0.691641	0.489163	NA
general secretory pathway protein F	BGD368985	10.0636	0.591448	0.900589	0.656734	0.511352	NA
general secretory pathway protein	BGD368987	1.76723	-2.10147	2.10075	-1.00034	0.317145	NA
general secretory pathway protein H	BGD368991	13.0023	-0.110864	0.737629	-0.150297	0.88053	NA
general secretory pathway protein I	BGD368993	3.11598	1.72234	1.41434	1.21777	0.223313	NA
general secretory pathway protein K	BGD368997	6.45703	-0.448045	1.00389	-0.446308	0.655375	NA
general secretory pathway protein L	BGD368999	12.4987	0.858438	0.749669	1.14509	0.252173	NA
general secretory pathway protein N	BGD369003	3.11837	-0.472308	1.42591	-0.331233	0.740468	NA
outer membrane efflux lipoprotein	BGD369005	7.9088	-1.09956	0.965366	-1.13901	0.254699	NA
hypothetical protein	BGD369007	4.84498	1.00247	1.48962	0.67297	0.500967	NA
MarR family transcriptional regulator	BGD369009	6.85839	-0.200045	1.00735	-0.198586	0.842587	NA
transporter protein	BGD369011	7.20785	1.62422	1.15531	1.40588	0.159761	NA
LysR family transcriptional regulator	BGD369013	7.23065	0.190329	1.00821	0.188778	0.850267	NA
LrgA family protein	BGD369015	2.02565	-1.33604	1.97552	-0.676298	0.498851	NA
hypothetical protein	BGD369017	5.17988	1.05807	1.361	0.777416	0.436913	NA
flagellar basal body protein FliL	BGD369019	0.960709	-1.12189	2.52271	-0.444719	0.656523	NA
flagellar motor switch protein FliM	BGD369021	1.93468	-0.337147	1.95135	-0.172776	0.862827	NA
flagellar protein	BGD369025	1.53859	1.16358	2.26394	0.513965	0.607277	NA
flagellar biosynthesis protein FliP	BGD369027	0.438263	-1.47678	3.96135	-0.372798	0.709299	NA
flagellar biosynthesis protein FliQ	BGD369029	0.628333	2.60604	3.54126	0.73591	0.461786	NA
flagellar biosynthetic protein	BGD369031	3.40407	1.44737	1.79	0.808584	0.418755	NA
MerR family transcriptional regulator	BGD369033	3.65098	-0.841707	1.34915	-0.623877	0.532708	NA
hypothetical protein	BGD369035	0.494533	-1.62836	3.41683	-0.476569	0.633669	NA
transport protein	BGD369039	4.1037	3.47031	1.60687	2.15967	0.0307979	NA
ATP-binding ABC transporter protein	BGD369041	0.430097	-1.40575	3.96407	-0.354623	0.722872	NA
binding-protein-dependent transport systems inner membrane component	BGD369043	11.1796	-0.255269	0.818626	-0.311826	0.755173	NA
sensor kinase	BGD369045	4.272	0.640702	1.22071	0.52486	0.59968	NA
response regulator protein	BGD369047	3.91857	3.4462	1.71507	2.00936	0.044499	NA
outer membrane porin lipoprotein	BGD369049	1.41431	4.85566	2.83366	1.71356	0.0866088	NA
type III restriction-modification system methylase	BGD369051	7.5425	-0.0756177	0.98243	-0.0769701	0.938647	NA
type III restriction system endonuclease	BGD369053	10.6382	-0.835639	0.930345	-0.898204	0.369077	NA
outer membrane porin	BGD369055	5.55767	1.94652	1.19177	1.6333	0.102405	NA
AraC family transcriptional regulator	BGD369057	4.30174	6.45577	1.83869	3.51106	0.000446323	NA
ABC transport system ATP-binding protein	BGD369059	1.02522	2.13092	2.9015	0.734421	0.462692	NA
ABC transport system ATP-binding protein	BGD369061	1.35979	1.73595	2.6028	0.666954	0.504801	NA
hypothetical protein	BGD369067	3.07074	3.99575	1.83108	2.18218	0.0290961	NA
phenylacetaldehyde dehydrogenase	BGD369069	3.96542	0.829158	1.20935	0.685624	0.492951	NA
hypothetical protein	BGD369071	1.13145	4.53401	3.06476	1.4794	0.139033	NA
hypothetical protein	BGD369073	1.68106	2.00829	1.94612	1.03194	0.302099	NA
[truncated: 4,124 more rows]
